# Supplementary material for: 3,5-Bis(adamantan-1-yl)-1-meth­oxy­benzene
Source: Acta Crystallogr Sect E Struct Rep Online. 2012 Mar 24;68(Pt 4):o1182. doi: 10.1107/S1600536812011622 (PMC3344120; doi:10.1107/S1600536812011622)
Supplement: Supplementary file 1 [file e-68-o1182-sup1.cif]

##############################################################################
#                                                                            #
# This CIF contains the data in a paper accepted for publication in          #
# Acta Crystallographica Section E. It conforms to the requirements of       #
# Notes for Authors for Acta Crystallographica Section E, and has been       #
# peer reviewed under the auspices of the IUCr Commission on Journals.       #
#                                                                            #
# Full details of the Crystallographic Information File format               #
# are given in the paper "The Crystallographic Information File (CIF):       #
# a New Standard Archive File for Crystallography" by S. R. Hall, F. H.      #
# Allen and I. D. Brown [Acta Cryst. (1991), A47, 655-685].                  #
#                                                                            #
# The current version of the core CIF dictionary is obtainable from          #
# ftp://ftp.iucr.org/pub/cif_core.dic.                                       #
#                                                                            #
# Software is freely available for graphical display of the structure(s)     #
# in this CIF. For information consult the CIF software page                 #
# http://www.iucr.org/resources/cif/software.                                #
#                                                                            #
# This file may be used for bona fide research purposes within the           #
# scientific community so long as proper attribution is given to the journal # 
# article from which it was obtained.                                        #
#                                                                            #
##############################################################################
data_I
_audit_creation_method     SHELXL-97
_chemical_name_systematic
;
3,5-Bis(adamantan-1-yl)-1-methoxybenzene
;
_chemical_name_common     ?
_chemical_formula_moiety     'C27 H36 O'
_chemical_formula_sum     'C27 H36 O'
_chemical_formula_iupac     'C27 H36 O'
_chemical_formula_weight     376.56
_chemical_melting_point     ?
_symmetry_cell_setting     monoclinic
_symmetry_space_group_name_H-M     'P 21/c'
_symmetry_space_group_name_Hall     '-P 2ybc'
loop_
    _symmetry_equiv_pos_as_xyz
    'x, y, z'
    '-x, y+1/2, -z+1/2'
    '-x, -y, -z'
    'x, -y-1/2, z-1/2'
_cell_length_a     10.4672(12)
_cell_length_b     20.170(2)
_cell_length_c     10.9202(13)
_cell_angle_alpha     90.00
_cell_angle_beta     117.909(3)
_cell_angle_gamma     90.00
_cell_volume     2037.4(4)
_cell_formula_units_Z     4
_cell_measurement_reflns_used     6285
_cell_measurement_theta_min     2.0
_cell_measurement_theta_max     27.9
_cell_measurement_temperature     113(2)
_exptl_crystal_description     Prism
_exptl_crystal_colour     Colorless
_exptl_crystal_size_max     0.20
_exptl_crystal_size_mid     0.18
_exptl_crystal_size_min     0.10
_exptl_crystal_density_diffrn     1.228
_exptl_crystal_density_meas     ?
_exptl_crystal_density_method     'not measured'
_exptl_crystal_F_000     824
_exptl_absorpt_coefficient_mu     0.072
_exptl_absorpt_correction_type     multi-scan
_exptl_absorpt_process_details
                             '(<i>CrystalClear-SM Expert</i>; Rigaku/MSC, 2009)'
_exptl_absorpt_correction_T_min     0.9858
_exptl_absorpt_correction_T_max     0.9929
_exptl_special_details
;
;
_diffrn_ambient_temperature     113(2)
_diffrn_radiation_type     MoK\a
_diffrn_radiation_wavelength     0.71073
_diffrn_radiation_source     'rotating anode'
_diffrn_radiation_monochromator     multilayer
_diffrn_measurement_device_type     'Rigaku Saturn CCD area-detector'
_diffrn_measurement_method     '\w and \f scans'
_diffrn_detector_area_resol_mean     14.63
_diffrn_reflns_number     20680
_diffrn_reflns_av_R_equivalents     0.0468
_diffrn_reflns_av_sigmaI/netI     0.0488
_diffrn_reflns_theta_min     2.02
_diffrn_reflns_theta_max     27.90
_diffrn_reflns_theta_full     27.90
_diffrn_measured_fraction_theta_max     0.998
_diffrn_measured_fraction_theta_full     0.998
_diffrn_reflns_limit_h_min     -13
_diffrn_reflns_limit_h_max     12
_diffrn_reflns_limit_k_min     -26
_diffrn_reflns_limit_k_max     26
_diffrn_reflns_limit_l_min     -14
_diffrn_reflns_limit_l_max     14
_diffrn_standards_number     0
_diffrn_standards_interval_count     0
_diffrn_standards_interval_time     0
_diffrn_standards_decay_%     0
_refine_special_details
;
Refinement of <i>F</i>^2^ against ALL reflections. The weighted <i>R</i>-factor
<i>wR</i> and goodness of fit <i>S</i> are based on <i>F</i>^2^, conventional
<i>R</i>-factors <i>R</i> are based on <i>F</i>, with <i>F</i> set to zero for
negative <i>F</i>^2^. The threshold expression of <i>F</i>^2^ >
\s(<i>F</i>^2^) is used only for calculating <i>R</i>-factors(gt) <i>etc</i>.
and is not relevant to the choice of reflections for refinement.
<i>R</i>-factors based on <i>F</i>^2^ are statistically about twice as large
as those based on <i>F</i>, and <i>R</i>- factors based on ALL data will be
even larger.
;
_reflns_number_total     4867
_reflns_number_gt     3768
_reflns_threshold_expression     I>2sigma(I)
_refine_ls_structure_factor_coef     Fsqd
_refine_ls_matrix_type     full
_refine_ls_R_factor_all     0.0795
_refine_ls_R_factor_gt     0.0585
_refine_ls_wR_factor_gt     0.1316
_refine_ls_wR_factor_ref     0.1428
_refine_ls_goodness_of_fit_ref     1.094
_refine_ls_restrained_S_all     1.094
_refine_ls_number_reflns     4867
_refine_ls_number_parameters     254
_refine_ls_number_restraints     0
_refine_ls_hydrogen_treatment     constr
_refine_ls_weighting_scheme     calc
_refine_ls_weighting_details
         'calc w=1/[\s^2^(Fo^2^)+(0.0639P)^2^+0.0855P] where P=(Fo^2^+2Fc^2^)/3'
_atom_sites_solution_hydrogens     geom
_atom_sites_solution_primary     direct
_atom_sites_solution_secondary     difmap
_refine_ls_shift/su_max     0.001
_refine_ls_shift/su_mean     0.000
_refine_diff_density_max     0.262
_refine_diff_density_min     -0.223
_refine_ls_extinction_method     none
_refine_ls_extinction_coef     ?
loop_
    _atom_type_symbol
    _atom_type_description
    _atom_type_scat_dispersion_real
    _atom_type_scat_dispersion_imag
    _atom_type_scat_source
    'C' 'C' 0.0033 0.0016
                         'International Tables Vol C Tables 4.2.6.8 and 6.1.1.4'
    'H' 'H' 0.0000 0.0000
                         'International Tables Vol C Tables 4.2.6.8 and 6.1.1.4'
    'O' 'O' 0.0106 0.0060
                         'International Tables Vol C Tables 4.2.6.8 and 6.1.1.4'
_computing_data_collection
                              '<i>CrystalClear-SM Expert</i> (Rigaku/MSC, 2009)'
_computing_cell_refinement
                              '<i>CrystalClear-SM Expert</i> (Rigaku/MSC, 2009)'
_computing_data_reduction     '<i>CrystalClear-SM Expert</i> (Rigaku/MSC, 2009)'
_computing_structure_solution     'SHELXS97 (Sheldrick, 2008)'
_computing_structure_refinement     'SHELXL97 (Sheldrick, 2008)'
_computing_molecular_graphics     'SHELXTL (Sheldrick, 2008)'
_computing_publication_material     'SHELXTL (Sheldrick, 2008)'
loop_
    _atom_site_type_symbol
    _atom_site_label
    _atom_site_fract_x
    _atom_site_fract_y
    _atom_site_fract_z
    _atom_site_U_iso_or_equiv
    _atom_site_adp_type
    _atom_site_calc_flag
    _atom_site_refinement_flags
    _atom_site_occupancy
    _atom_site_symmetry_multiplicity
    _atom_site_disorder_assembly
    _atom_site_disorder_group
    O O1 1.10593(10) 0.27919(5) 0.58496(10) 0.0250(3) Uani d . 1 1 . .
    C C1 1.11441(15) 0.47721(7) 0.33134(14) 0.0197(3) Uani d . 1 1 . .
    C C2 1.12790(16) 0.47313(8) 0.19713(15) 0.0222(3) Uani d . 1 1 . .
    H H2A 1.1873 0.4341 0.2016 0.027 Uiso calc R 1 1 . .
    H H2B 1.0307 0.4671 0.1172 0.027 Uiso calc R 1 1 . .
    C C3 1.19747(16) 0.53597(8) 0.17552(15) 0.0232(3) Uani d . 1 1 . .
    H H3 1.2041 0.5322 0.0874 0.028 Uiso calc R 1 1 . .
    C C4 1.34892(16) 0.54442(8) 0.29754(16) 0.0266(4) Uani d . 1 1 . .
    H H4A 1.4097 0.5058 0.3028 0.032 Uiso calc R 1 1 . .
    H H4B 1.3947 0.5848 0.2841 0.032 Uiso calc R 1 1 . .
    C C5 1.33776(16) 0.55017(8) 0.43180(15) 0.0242(3) Uani d . 1 1 . .
    H H5 1.4366 0.5556 0.5119 0.029 Uiso calc R 1 1 . .
    C C6 1.26680(16) 0.48728(8) 0.45259(15) 0.0235(3) Uani d . 1 1 . .
    H H6A 1.3274 0.4483 0.4600 0.028 Uiso calc R 1 1 . .
    H H6B 1.2608 0.4910 0.5401 0.028 Uiso calc R 1 1 . .
    C C7 1.02432(16) 0.53955(8) 0.32272(16) 0.0236(3) Uani d . 1 1 . .
    H H7A 0.9256 0.5346 0.2446 0.028 Uiso calc R 1 1 . .
    H H7B 1.0162 0.5436 0.4091 0.028 Uiso calc R 1 1 . .
    C C8 1.09363(17) 0.60227(8) 0.30197(16) 0.0247(4) Uani d . 1 1 . .
    H H8 1.0333 0.6417 0.2965 0.030 Uiso calc R 1 1 . .
    C C9 1.10540(16) 0.59624(8) 0.16823(16) 0.0256(4) Uani d . 1 1 . .
    H H9A 1.1499 0.6369 0.1543 0.031 Uiso calc R 1 1 . .
    H H9B 1.0076 0.5915 0.0885 0.031 Uiso calc R 1 1 . .
    C C10 1.24469(17) 0.61016(8) 0.42377(16) 0.0279(4) Uani d . 1 1 . .
    H H10A 1.2381 0.6141 0.5110 0.033 Uiso calc R 1 1 . .
    H H10B 1.2899 0.6511 0.4119 0.033 Uiso calc R 1 1 . .
    C C11 1.03923(15) 0.41538(7) 0.34680(14) 0.0195(3) Uani d . 1 1 . .
    C C12 1.10490(15) 0.37136(8) 0.45648(15) 0.0206(3) Uani d . 1 1 . .
    H H12 1.2027 0.3782 0.5237 0.025 Uiso calc R 1 1 . .
    C C13 1.02926(15) 0.31740(8) 0.46913(14) 0.0208(3) Uani d . 1 1 . .
    C C14 0.88604(15) 0.30602(8) 0.37180(15) 0.0213(3) Uani d . 1 1 . .
    H H14 0.8356 0.2688 0.3811 0.026 Uiso calc R 1 1 . .
    C C15 0.81658(15) 0.34982(7) 0.25986(15) 0.0197(3) Uani d . 1 1 . .
    C C16 0.89534(15) 0.40299(8) 0.24905(15) 0.0214(3) Uani d . 1 1 . .
    H H16 0.8497 0.4321 0.1722 0.026 Uiso calc R 1 1 . .
    C C17 1.03023(17) 0.22817(8) 0.61397(16) 0.0259(4) Uani d . 1 1 . .
    H H17A 0.9476 0.2473 0.6205 0.039 Uiso calc R 1 1 . .
    H H17B 1.0952 0.2068 0.7020 0.039 Uiso calc R 1 1 . .
    H H17C 0.9957 0.1952 0.5394 0.039 Uiso calc R 1 1 . .
    C C18 0.65703(15) 0.34265(7) 0.15266(15) 0.0199(3) Uani d . 1 1 . .
    C C19 0.64195(15) 0.33224(8) 0.00651(15) 0.0226(3) Uani d . 1 1 . .
    H H19A 0.6889 0.3695 -0.0160 0.027 Uiso calc R 1 1 . .
    H H19B 0.6920 0.2908 0.0052 0.027 Uiso calc R 1 1 . .
    C C20 0.48285(16) 0.32808(8) -0.10310(16) 0.0253(4) Uani d . 1 1 . .
    H H20 0.4764 0.3213 -0.1966 0.030 Uiso calc R 1 1 . .
    C C21 0.41172(17) 0.26967(8) -0.06915(16) 0.0282(4) Uani d . 1 1 . .
    H H21A 0.3089 0.2664 -0.1398 0.034 Uiso calc R 1 1 . .
    H H21B 0.4607 0.2279 -0.0705 0.034 Uiso calc R 1 1 . .
    C C22 0.42223(16) 0.27972(8) 0.07408(17) 0.0277(4) Uani d . 1 1 . .
    H H22 0.3760 0.2414 0.0962 0.033 Uiso calc R 1 1 . .
    C C23 0.58103(15) 0.28475(8) 0.18362(16) 0.0239(3) Uani d . 1 1 . .
    H H23A 0.6312 0.2428 0.1858 0.029 Uiso calc R 1 1 . .
    H H23B 0.5869 0.2912 0.2760 0.029 Uiso calc R 1 1 . .
    C C24 0.57376(16) 0.40698(8) 0.14937(16) 0.0247(4) Uani d . 1 1 . .
    H H24A 0.5802 0.4143 0.2417 0.030 Uiso calc R 1 1 . .
    H H24B 0.6193 0.4453 0.1283 0.030 Uiso calc R 1 1 . .
    C C25 0.41461(16) 0.40257(8) 0.04035(16) 0.0276(4) Uani d . 1 1 . .
    H H25 0.3638 0.4445 0.0406 0.033 Uiso calc R 1 1 . .
    C C26 0.34348(17) 0.34392(9) 0.07346(18) 0.0318(4) Uani d . 1 1 . .
    H H26A 0.2406 0.3409 0.0031 0.038 Uiso calc R 1 1 . .
    H H26B 0.3479 0.3505 0.1652 0.038 Uiso calc R 1 1 . .
    C C27 0.40500(17) 0.39234(8) -0.10303(16) 0.0276(4) Uani d . 1 1 . .
    H H27A 0.3024 0.3898 -0.1744 0.033 Uiso calc R 1 1 . .
    H H27B 0.4502 0.4303 -0.1255 0.033 Uiso calc R 1 1 . .
loop_
    _atom_site_aniso_label
    _atom_site_aniso_U_11
    _atom_site_aniso_U_22
    _atom_site_aniso_U_33
    _atom_site_aniso_U_12
    _atom_site_aniso_U_13
    _atom_site_aniso_U_23
    O1 0.0223(6) 0.0256(6) 0.0237(6) 0.0005(5) 0.0078(5) 0.0082(4)
    C1 0.0217(7) 0.0189(8) 0.0187(7) -0.0005(6) 0.0098(6) 0.0002(6)
    C2 0.0236(8) 0.0226(8) 0.0199(7) 0.0009(6) 0.0099(6) -0.0015(6)
    C3 0.0275(8) 0.0253(9) 0.0191(8) -0.0003(7) 0.0127(7) 0.0011(6)
    C4 0.0249(8) 0.0278(9) 0.0282(8) 0.0006(7) 0.0133(7) 0.0058(7)
    C5 0.0203(8) 0.0267(9) 0.0203(8) -0.0045(7) 0.0051(6) 0.0008(6)
    C6 0.0250(8) 0.0247(9) 0.0192(7) -0.0005(7) 0.0090(6) 0.0026(6)
    C7 0.0247(8) 0.0220(8) 0.0257(8) 0.0010(6) 0.0131(7) -0.0011(6)
    C8 0.0284(8) 0.0180(8) 0.0270(8) 0.0030(6) 0.0123(7) 0.0000(6)
    C9 0.0268(8) 0.0223(9) 0.0240(8) -0.0008(7) 0.0087(7) 0.0034(6)
    C10 0.0354(9) 0.0230(9) 0.0248(8) -0.0042(7) 0.0137(7) -0.0012(6)
    C11 0.0214(8) 0.0202(8) 0.0193(7) 0.0005(6) 0.0116(6) -0.0013(6)
    C12 0.0193(7) 0.0230(8) 0.0185(7) 0.0019(6) 0.0081(6) -0.0009(6)
    C13 0.0226(8) 0.0218(8) 0.0188(7) 0.0040(6) 0.0103(6) 0.0026(6)
    C14 0.0231(8) 0.0199(8) 0.0229(8) -0.0005(6) 0.0124(7) 0.0001(6)
    C15 0.0205(7) 0.0194(8) 0.0191(7) 0.0016(6) 0.0091(6) -0.0006(6)
    C16 0.0234(8) 0.0211(8) 0.0192(7) 0.0009(6) 0.0095(6) 0.0019(6)
    C17 0.0281(8) 0.0209(8) 0.0238(8) -0.0021(7) 0.0079(7) 0.0035(6)
    C18 0.0180(7) 0.0208(8) 0.0197(7) 0.0002(6) 0.0078(6) 0.0009(6)
    C19 0.0228(8) 0.0232(8) 0.0213(8) 0.0009(6) 0.0099(6) -0.0002(6)
    C20 0.0245(8) 0.0287(9) 0.0188(8) 0.0014(7) 0.0069(7) -0.0016(6)
    C21 0.0203(8) 0.0263(9) 0.0280(9) -0.0024(7) 0.0030(7) -0.0022(7)
    C22 0.0215(8) 0.0273(9) 0.0316(9) -0.0017(7) 0.0101(7) 0.0048(7)
    C23 0.0213(8) 0.0239(8) 0.0246(8) 0.0006(6) 0.0092(7) 0.0045(6)
    C24 0.0261(8) 0.0224(8) 0.0235(8) 0.0031(7) 0.0098(7) -0.0012(6)
    C25 0.0248(8) 0.0260(9) 0.0311(9) 0.0089(7) 0.0122(7) 0.0026(7)
    C26 0.0216(8) 0.0405(11) 0.0327(9) 0.0034(7) 0.0123(7) 0.0018(8)
    C27 0.0233(8) 0.0285(9) 0.0240(8) 0.0040(7) 0.0053(7) 0.0041(6)
_geom_special_details
;
All e.s.d.'s (except the e.s.d. in the dihedral angle between two l.s. planes)
are estimated using the full covariance matrix. The cell e.s.d.'s are taken
into account individually in the estimation of e.s.d.'s in distances, angles
and torsion angles; correlations between e.s.d.'s in cell parameters are only
used when they are defined by crystal symmetry. An approximate (isotropic)
treatment of cell e.s.d.'s is used for estimating e.s.d.'s involving l.s.
planes.
;
loop_
    _geom_bond_atom_site_label_1
    _geom_bond_atom_site_label_2
    _geom_bond_site_symmetry_2
    _geom_bond_distance
    _geom_bond_publ_flag
    O1 C13 . 1.3740(17) ?
    O1 C17 . 1.4221(17) ?
    C1 C11 . 1.526(2) ?
    C1 C6 . 1.5367(19) ?
    C1 C2 . 1.539(2) ?
    C1 C7 . 1.548(2) ?
    C2 C3 . 1.534(2) ?
    C2 H2A . 0.9900 ?
    C2 H2B . 0.9900 ?
    C3 C4 . 1.530(2) ?
    C3 C9 . 1.530(2) ?
    C3 H3 . 1.0000 ?
    C4 C5 . 1.529(2) ?
    C4 H4A . 0.9900 ?
    C4 H4B . 0.9900 ?
    C5 C10 . 1.530(2) ?
    C5 C6 . 1.540(2) ?
    C5 H5 . 1.0000 ?
    C6 H6A . 0.9900 ?
    C6 H6B . 0.9900 ?
    C7 C8 . 1.527(2) ?
    C7 H7A . 0.9900 ?
    C7 H7B . 0.9900 ?
    C8 C10 . 1.525(2) ?
    C8 C9 . 1.527(2) ?
    C8 H8 . 1.0000 ?
    C9 H9A . 0.9900 ?
    C9 H9B . 0.9900 ?
    C10 H10A . 0.9900 ?
    C10 H10B . 0.9900 ?
    C11 C12 . 1.387(2) ?
    C11 C16 . 1.4019(19) ?
    C12 C13 . 1.390(2) ?
    C12 H12 . 0.9500 ?
    C13 C14 . 1.3921(19) ?
    C14 C15 . 1.404(2) ?
    C14 H14 . 0.9500 ?
    C15 C16 . 1.391(2) ?
    C15 C18 . 1.5331(19) ?
    C16 H16 . 0.9500 ?
    C17 H17A . 0.9800 ?
    C17 H17B . 0.9800 ?
    C17 H17C . 0.9800 ?
    C18 C23 . 1.537(2) ?
    C18 C19 . 1.543(2) ?
    C18 C24 . 1.554(2) ?
    C19 C20 . 1.532(2) ?
    C19 H19A . 0.9900 ?
    C19 H19B . 0.9900 ?
    C20 C21 . 1.529(2) ?
    C20 C27 . 1.531(2) ?
    C20 H20 . 1.0000 ?
    C21 C22 . 1.529(2) ?
    C21 H21A . 0.9900 ?
    C21 H21B . 0.9900 ?
    C22 C23 . 1.531(2) ?
    C22 C26 . 1.533(2) ?
    C22 H22 . 1.0000 ?
    C23 H23A . 0.9900 ?
    C23 H23B . 0.9900 ?
    C24 C25 . 1.531(2) ?
    C24 H24A . 0.9900 ?
    C24 H24B . 0.9900 ?
    C25 C26 . 1.529(2) ?
    C25 C27 . 1.535(2) ?
    C25 H25 . 1.0000 ?
    C26 H26A . 0.9900 ?
    C26 H26B . 0.9900 ?
    C27 H27A . 0.9900 ?
    C27 H27B . 0.9900 ?
loop_
    _geom_angle_atom_site_label_1
    _geom_angle_atom_site_label_2
    _geom_angle_atom_site_label_3
    _geom_angle_site_symmetry_1
    _geom_angle_site_symmetry_3
    _geom_angle
    _geom_angle_publ_flag
    C13 O1 C17 . . 117.70(11) ?
    C11 C1 C6 . . 113.19(12) ?
    C11 C1 C2 . . 110.10(12) ?
    C6 C1 C2 . . 107.86(11) ?
    C11 C1 C7 . . 109.86(11) ?
    C6 C1 C7 . . 107.59(12) ?
    C2 C1 C7 . . 108.08(12) ?
    C3 C2 C1 . . 111.34(12) ?
    C3 C2 H2A . . 109.4 ?
    C1 C2 H2A . . 109.4 ?
    C3 C2 H2B . . 109.4 ?
    C1 C2 H2B . . 109.4 ?
    H2A C2 H2B . . 108.0 ?
    C4 C3 C9 . . 109.12(12) ?
    C4 C3 C2 . . 109.33(12) ?
    C9 C3 C2 . . 109.37(12) ?
    C4 C3 H3 . . 109.7 ?
    C9 C3 H3 . . 109.7 ?
    C2 C3 H3 . . 109.7 ?
    C5 C4 C3 . . 109.30(12) ?
    C5 C4 H4A . . 109.8 ?
    C3 C4 H4A . . 109.8 ?
    C5 C4 H4B . . 109.8 ?
    C3 C4 H4B . . 109.8 ?
    H4A C4 H4B . . 108.3 ?
    C4 C5 C10 . . 109.72(13) ?
    C4 C5 C6 . . 109.73(13) ?
    C10 C5 C6 . . 108.78(12) ?
    C4 C5 H5 . . 109.5 ?
    C10 C5 H5 . . 109.5 ?
    C6 C5 H5 . . 109.5 ?
    C1 C6 C5 . . 111.08(12) ?
    C1 C6 H6A . . 109.4 ?
    C5 C6 H6A . . 109.4 ?
    C1 C6 H6B . . 109.4 ?
    C5 C6 H6B . . 109.4 ?
    H6A C6 H6B . . 108.0 ?
    C8 C7 C1 . . 111.33(12) ?
    C8 C7 H7A . . 109.4 ?
    C1 C7 H7A . . 109.4 ?
    C8 C7 H7B . . 109.4 ?
    C1 C7 H7B . . 109.4 ?
    H7A C7 H7B . . 108.0 ?
    C10 C8 C9 . . 109.12(13) ?
    C10 C8 C7 . . 109.13(13) ?
    C9 C8 C7 . . 109.43(13) ?
    C10 C8 H8 . . 109.7 ?
    C9 C8 H8 . . 109.7 ?
    C7 C8 H8 . . 109.7 ?
    C8 C9 C3 . . 110.14(12) ?
    C8 C9 H9A . . 109.6 ?
    C3 C9 H9A . . 109.6 ?
    C8 C9 H9B . . 109.6 ?
    C3 C9 H9B . . 109.6 ?
    H9A C9 H9B . . 108.1 ?
    C8 C10 C5 . . 109.87(13) ?
    C8 C10 H10A . . 109.7 ?
    C5 C10 H10A . . 109.7 ?
    C8 C10 H10B . . 109.7 ?
    C5 C10 H10B . . 109.7 ?
    H10A C10 H10B . . 108.2 ?
    C12 C11 C16 . . 117.70(14) ?
    C12 C11 C1 . . 123.09(13) ?
    C16 C11 C1 . . 119.17(13) ?
    C11 C12 C13 . . 120.78(13) ?
    C11 C12 H12 . . 119.6 ?
    C13 C12 H12 . . 119.6 ?
    O1 C13 C12 . . 114.60(12) ?
    O1 C13 C14 . . 124.51(14) ?
    C12 C13 C14 . . 120.87(13) ?
    C13 C14 C15 . . 119.65(14) ?
    C13 C14 H14 . . 120.2 ?
    C15 C14 H14 . . 120.2 ?
    C16 C15 C14 . . 118.23(13) ?
    C16 C15 C18 . . 119.01(13) ?
    C14 C15 C18 . . 122.72(13) ?
    C15 C16 C11 . . 122.75(14) ?
    C15 C16 H16 . . 118.6 ?
    C11 C16 H16 . . 118.6 ?
    O1 C17 H17A . . 109.5 ?
    O1 C17 H17B . . 109.5 ?
    H17A C17 H17B . . 109.5 ?
    O1 C17 H17C . . 109.5 ?
    H17A C17 H17C . . 109.5 ?
    H17B C17 H17C . . 109.5 ?
    C15 C18 C23 . . 113.24(12) ?
    C15 C18 C19 . . 110.50(11) ?
    C23 C18 C19 . . 108.14(12) ?
    C15 C18 C24 . . 109.73(12) ?
    C23 C18 C24 . . 107.28(12) ?
    C19 C18 C24 . . 107.76(12) ?
    C20 C19 C18 . . 111.29(12) ?
    C20 C19 H19A . . 109.4 ?
    C18 C19 H19A . . 109.4 ?
    C20 C19 H19B . . 109.4 ?
    C18 C19 H19B . . 109.4 ?
    H19A C19 H19B . . 108.0 ?
    C21 C20 C27 . . 109.41(13) ?
    C21 C20 C19 . . 109.10(12) ?
    C27 C20 C19 . . 109.72(13) ?
    C21 C20 H20 . . 109.5 ?
    C27 C20 H20 . . 109.5 ?
    C19 C20 H20 . . 109.5 ?
    C22 C21 C20 . . 109.62(13) ?
    C22 C21 H21A . . 109.7 ?
    C20 C21 H21A . . 109.7 ?
    C22 C21 H21B . . 109.7 ?
    C20 C21 H21B . . 109.7 ?
    H21A C21 H21B . . 108.2 ?
    C21 C22 C23 . . 109.88(12) ?
    C21 C22 C26 . . 109.04(13) ?
    C23 C22 C26 . . 109.41(13) ?
    C21 C22 H22 . . 109.5 ?
    C23 C22 H22 . . 109.5 ?
    C26 C22 H22 . . 109.5 ?
    C22 C23 C18 . . 111.28(12) ?
    C22 C23 H23A . . 109.4 ?
    C18 C23 H23A . . 109.4 ?
    C22 C23 H23B . . 109.4 ?
    C18 C23 H23B . . 109.4 ?
    H23A C23 H23B . . 108.0 ?
    C25 C24 C18 . . 111.33(12) ?
    C25 C24 H24A . . 109.4 ?
    C18 C24 H24A . . 109.4 ?
    C25 C24 H24B . . 109.4 ?
    C18 C24 H24B . . 109.4 ?
    H24A C24 H24B . . 108.0 ?
    C26 C25 C24 . . 109.52(13) ?
    C26 C25 C27 . . 109.30(14) ?
    C24 C25 C27 . . 109.20(12) ?
    C26 C25 H25 . . 109.6 ?
    C24 C25 H25 . . 109.6 ?
    C27 C25 H25 . . 109.6 ?
    C25 C26 C22 . . 109.53(13) ?
    C25 C26 H26A . . 109.8 ?
    C22 C26 H26A . . 109.8 ?
    C25 C26 H26B . . 109.8 ?
    C22 C26 H26B . . 109.8 ?
    H26A C26 H26B . . 108.2 ?
    C20 C27 C25 . . 109.48(12) ?
    C20 C27 H27A . . 109.8 ?
    C25 C27 H27A . . 109.8 ?
    C20 C27 H27B . . 109.8 ?
    C25 C27 H27B . . 109.8 ?
    H27A C27 H27B . . 108.2 ?
loop_
    _geom_torsion_atom_site_label_1
    _geom_torsion_atom_site_label_2
    _geom_torsion_atom_site_label_3
    _geom_torsion_atom_site_label_4
    _geom_torsion_site_symmetry_1
    _geom_torsion_site_symmetry_2
    _geom_torsion_site_symmetry_3
    _geom_torsion_site_symmetry_4
    _geom_torsion
    _geom_torsion_publ_flag
    C11 C1 C2 C3 . . . . 177.63(11) ?
    C6 C1 C2 C3 . . . . -58.42(16) ?
    C7 C1 C2 C3 . . . . 57.63(15) ?
    C1 C2 C3 C4 . . . . 60.23(16) ?
    C1 C2 C3 C9 . . . . -59.19(15) ?
    C9 C3 C4 C5 . . . . 59.87(16) ?
    C2 C3 C4 C5 . . . . -59.71(16) ?
    C3 C4 C5 C10 . . . . -59.88(16) ?
    C3 C4 C5 C6 . . . . 59.58(16) ?
    C11 C1 C6 C5 . . . . 179.93(12) ?
    C2 C1 C6 C5 . . . . 57.88(16) ?
    C7 C1 C6 C5 . . . . -58.50(15) ?
    C4 C5 C6 C1 . . . . -59.68(16) ?
    C10 C5 C6 C1 . . . . 60.35(15) ?
    C11 C1 C7 C8 . . . . -177.97(12) ?
    C6 C1 C7 C8 . . . . 58.41(15) ?
    C2 C1 C7 C8 . . . . -57.82(15) ?
    C1 C7 C8 C10 . . . . -59.94(16) ?
    C1 C7 C8 C9 . . . . 59.40(16) ?
    C10 C8 C9 C3 . . . . 59.82(16) ?
    C7 C8 C9 C3 . . . . -59.53(16) ?
    C4 C3 C9 C8 . . . . -60.26(16) ?
    C2 C3 C9 C8 . . . . 59.30(15) ?
    C9 C8 C10 C5 . . . . -59.29(16) ?
    C7 C8 C10 C5 . . . . 60.24(16) ?
    C4 C5 C10 C8 . . . . 59.78(16) ?
    C6 C5 C10 C8 . . . . -60.26(15) ?
    C6 C1 C11 C12 . . . . -2.7(2) ?
    C2 C1 C11 C12 . . . . 118.14(15) ?
    C7 C1 C11 C12 . . . . -122.94(15) ?
    C6 C1 C11 C16 . . . . 175.04(12) ?
    C2 C1 C11 C16 . . . . -64.16(16) ?
    C7 C1 C11 C16 . . . . 54.76(17) ?
    C16 C11 C12 C13 . . . . -0.8(2) ?
    C1 C11 C12 C13 . . . . 176.96(13) ?
    C17 O1 C13 C12 . . . . 172.30(13) ?
    C17 O1 C13 C14 . . . . -5.9(2) ?
    C11 C12 C13 O1 . . . . -177.95(13) ?
    C11 C12 C13 C14 . . . . 0.3(2) ?
    O1 C13 C14 C15 . . . . 177.62(14) ?
    C12 C13 C14 C15 . . . . -0.5(2) ?
    C13 C14 C15 C16 . . . . 1.1(2) ?
    C13 C14 C15 C18 . . . . -176.81(13) ?
    C14 C15 C16 C11 . . . . -1.6(2) ?
    C18 C15 C16 C11 . . . . 176.35(13) ?
    C12 C11 C16 C15 . . . . 1.5(2) ?
    C1 C11 C16 C15 . . . . -176.36(13) ?
    C16 C15 C18 C23 . . . . -175.76(13) ?
    C14 C15 C18 C23 . . . . 2.1(2) ?
    C16 C15 C18 C19 . . . . 62.76(17) ?
    C14 C15 C18 C19 . . . . -119.35(15) ?
    C16 C15 C18 C24 . . . . -55.92(17) ?
    C14 C15 C18 C24 . . . . 121.97(15) ?
    C15 C18 C19 C20 . . . . -177.44(12) ?
    C23 C18 C19 C20 . . . . 58.10(16) ?
    C24 C18 C19 C20 . . . . -57.57(16) ?
    C18 C19 C20 C21 . . . . -60.08(16) ?
    C18 C19 C20 C27 . . . . 59.78(17) ?
    C27 C20 C21 C22 . . . . -60.25(15) ?
    C19 C20 C21 C22 . . . . 59.79(16) ?
    C20 C21 C22 C23 . . . . -59.49(16) ?
    C20 C21 C22 C26 . . . . 60.42(15) ?
    C21 C22 C23 C18 . . . . 59.04(17) ?
    C26 C22 C23 C18 . . . . -60.65(17) ?
    C15 C18 C23 C22 . . . . 179.89(12) ?
    C19 C18 C23 C22 . . . . -57.31(16) ?
    C24 C18 C23 C22 . . . . 58.67(16) ?
    C15 C18 C24 C25 . . . . 178.33(12) ?
    C23 C18 C24 C25 . . . . -58.26(16) ?
    C19 C18 C24 C25 . . . . 57.97(16) ?
    C18 C24 C25 C26 . . . . 59.68(16) ?
    C18 C24 C25 C27 . . . . -59.98(17) ?
    C24 C25 C26 C22 . . . . -59.33(17) ?
    C27 C25 C26 C22 . . . . 60.27(16) ?
    C21 C22 C26 C25 . . . . -60.51(16) ?
    C23 C22 C26 C25 . . . . 59.69(17) ?
    C21 C20 C27 C25 . . . . 59.77(16) ?
    C19 C20 C27 C25 . . . . -59.90(16) ?
    C26 C25 C27 C20 . . . . -59.85(16) ?
    C24 C25 C27 C20 . . . . 59.95(17) ?
data_global
_journal_date_recd_electronic     2012-03-11
_journal_date_accepted     2012-03-17
_journal_name_full     'Acta Crystallographica, Section E'
_journal_year     2012
_journal_volume     68
_journal_issue      4
_journal_page_first     o1182
_journal_page_last     o1182
_journal_paper_category     QO
_journal_paper_doi     10.1107/S1600536812011622
_journal_coeditor_code     HG5189
_publ_contact_author_name     'Li-Hong Liu'
_publ_contact_author_address
;
Pharmacy Department of The Second Artillery General Hospital,
Beijing 100088
People's Republic of China
;
_publ_contact_author_email     lihongliu2011@yahoo.cn
_publ_contact_author_fax     '+86-10-66343114'
_publ_contact_author_phone     '+86-10-66343114'
_publ_section_title
;
3,5-Bis(adamantan-1-yl)-1-methoxybenzene
;
loop_
    _publ_author_name
    _publ_author_footnote
    _publ_author_address
    'Peng-Fei Li' .
;
Pharmacy Department of The Second Artillery General Hospital,
Beijing 100088
People's Republic of China
;
    'Jian-Zi Sun' .
;
Pharmacy Department of The Second Artillery General Hospital,
Beijing 100088
People's Republic of China
;
    'Ling Wang' .
;
Pharmacy Department of The Second Artillery General Hospital,
Beijing 100088
People's Republic of China
;
    'Ya-Li Lv' .
;
Pharmacy Department of The Second Artillery General Hospital,
Beijing 100088
People's Republic of China
;
    'Li-Hong Liu' .
;
Pharmacy Department of The Second Artillery General Hospital,
Beijing 100088
People's Republic of China
;
