# Supplementary material for: 3,5-Bis(adamantan-1-yl)-1-meth­oxy­benzene
Source: Acta Crystallogr Sect E Struct Rep Online. 2012 Mar 24;68(Pt 4):o1182. doi: 10.1107/S1600536812011622 (PMC3344120; doi:10.1107/S1600536812011622)
Supplement: Supplementary file 2 [file e-68-o1182-Isup2.hkl]

# 
# h,k,l, Fc-squared, Fo-squared, sigma(Fo-squared) and status flag 
# 
data_I
_shelx_title ' shelx in P2(1)/c' 
_shelx_refln_list_code          4 
_shelx_F_calc_maximum      219.45 
_exptl_crystal_F_000       824.00 
_reflns_d_resolution_high  0.7595 
 
loop_ 
 _symmetry_equiv_pos_as_xyz 
 'x, y, z' 
 '-x, y+1/2, -z+1/2' 
 '-x, -y, -z' 
 'x, -y-1/2, z-1/2' 
 
_cell_length_a    10.4672 
_cell_length_b    20.1705 
_cell_length_c    10.9202 
_cell_angle_alpha  90.000 
_cell_angle_beta  117.909 
_cell_angle_gamma  90.000 
 
_shelx_F_squared_multiplier     1.000 
 
loop_ 
 _refln_index_h 
 _refln_index_k 
 _refln_index_l 
 _refln_F_squared_calc 
 _refln_F_squared_meas 
 _refln_F_squared_sigma 
 _refln_observed_status 
   1   0   0     1390.20     1301.17     10.99 o 
   2   0   0     6715.51     6787.24     65.72 o 
   3   0   0     2013.85     2053.78     12.10 o 
   4   0   0    11267.59    12036.99    219.77 o 
   5   0   0        4.13        6.54      1.56 o 
   6   0   0      935.66      947.49     21.20 o 
   7   0   0       49.97       49.91      6.15 o 
   8   0   0      263.67      253.52      7.60 o 
   9   0   0     1462.73     1402.70     25.90 o 
  10   0   0      204.42      232.42     49.54 o 
  11   0   0       11.58       12.35      8.42 o 
   1   1   0     1292.97     1113.72      9.05 o 
   2   1   0      131.95      112.33      2.35 o 
   3   1   0     2483.86     2401.14     10.53 o 
   4   1   0        6.84        7.16      1.16 o 
   5   1   0     1424.15     1506.06     10.55 o 
   6   1   0        0.20        2.76      1.32 o 
   7   1   0        6.94        9.06      2.13 o 
   8   1   0      418.60      399.56     14.61 o 
   9   1   0        7.91        9.29      3.73 o 
  10   1   0       98.33       66.58     20.86 o 
  11   1   0      143.58      131.21     23.42 o 
   0   2   0       99.88       82.60      2.02 o 
   1   2   0     2893.31     2909.26     35.86 o 
   2   2   0     4678.84     4783.77     53.16 o 
   3   2   0        0.73        2.11      1.44 o 
   4   2   0      127.95      128.28      3.05 o 
   5   2   0       81.71       88.12      4.18 o 
   6   2   0       62.85       74.28      9.48 o 
   7   2   0       19.44       13.11      3.20 o 
   8   2   0       47.89       43.75      8.50 o 
   9   2   0        8.67        6.85      3.79 o 
  10   2   0       42.02       21.28      6.68 o 
  11   2   0       30.87       25.65     10.42 o 
  12   2   0       42.03       13.95     26.42 o 
   1   3   0     6482.40     6508.89     54.39 o 
   2   3   0      469.63      428.13      4.34 o 
   3   3   0      977.79      951.47      8.77 o 
   4   3   0      201.26      155.82      4.94 o 
   5   3   0       47.52       41.01      4.46 o 
   6   3   0        0.49        1.80      2.37 o 
   7   3   0        0.01        5.43      1.39 o 
   8   3   0      418.73      396.60     11.98 o 
   9   3   0        6.06        5.39      3.19 o 
  10   3   0       41.95       29.44      8.56 o 
  11   3   0        1.14        9.49      4.13 o 
  12   3   0      232.88      275.84     25.54 o 
   0   4   0      582.74      531.11     10.37 o 
   1   4   0      309.44      354.63      4.52 o 
   2   4   0      209.57      204.10      3.41 o 
   3   4   0       10.66       12.65      1.84 o 
   4   4   0      159.89      165.33      3.43 o 
   5   4   0       78.00       79.63      7.38 o 
   6   4   0        0.08        3.35      2.84 o 
   7   4   0      587.21      586.77     22.45 o 
   8   4   0       10.20        9.29      3.52 o 
   9   4   0        7.49        7.85      5.09 o 
  10   4   0        2.05        5.85      3.70 o 
  11   4   0       44.19       26.75      9.89 o 
  12   4   0       60.66       29.36     28.92 o 
   1   5   0      395.00      344.89      4.81 o 
   2   5   0     1407.07     1320.64      6.31 o 
   3   5   0      146.13      156.40      2.61 o 
   4   5   0        7.83       13.09      1.99 o 
   5   5   0        4.69        2.80      1.65 o 
   6   5   0      206.70      214.57     10.04 o 
   7   5   0      326.65      341.64     13.21 o 
   8   5   0      161.61      159.49     19.93 o 
   9   5   0        5.25       10.81      3.47 o 
  10   5   0        0.06        2.75      4.21 o 
  11   5   0        0.02        8.52      4.95 o 
   0   6   0     1198.92     1165.67     28.21 o 
   1   6   0       25.48       26.79      3.37 o 
   2   6   0     4060.90     4035.32     24.04 o 
   3   6   0        5.33        4.74      1.26 o 
   4   6   0      552.02      536.73      9.02 o 
   5   6   0      474.10      459.10      8.03 o 
   6   6   0     3397.78     3435.52     96.90 o 
   7   6   0      594.12      602.89     12.71 o 
   8   6   0      245.85      240.44     11.84 o 
   9   6   0        8.08       12.87      4.46 o 
  10   6   0      229.41      287.69     36.88 o 
  11   6   0      167.25      180.63     31.76 o 
   1   7   0      252.37      268.91      4.45 o 
   2   7   0     5626.59     5816.11     86.41 o 
   3   7   0      153.00      131.73      3.02 o 
   4   7   0      158.64      154.77      5.62 o 
   5   7   0      551.90      532.48     13.62 o 
   6   7   0     1881.87     1864.33     18.22 o 
   7   7   0      442.29      461.13     20.57 o 
   8   7   0      122.77      100.59     17.29 o 
   9   7   0       70.94       76.30     17.17 o 
  10   7   0       39.54       28.65     12.11 o 
  11   7   0       14.29       19.87     12.82 o 
   0   8   0       17.96       20.68      3.92 o 
   1   8   0      137.16      150.76      3.75 o 
   2   8   0     1025.16     1014.64     14.64 o 
   3   8   0      598.64      611.01     10.17 o 
   4   8   0       47.67       57.75      6.15 o 
   5   8   0       25.58       24.79      4.63 o 
   6   8   0     1518.28     1522.26     25.66 o 
   7   8   0      191.53      211.29     12.07 o 
   8   8   0       16.11       22.45      8.10 o 
   9   8   0       15.44       14.66      5.83 o 
  10   8   0      132.61      135.34     15.11 o 
  11   8   0        6.14       17.43      7.98 o 
   1   9   0      502.81      474.32      6.89 o 
   2   9   0     1014.03     1018.43     26.41 o 
   3   9   0     1558.07     1674.43     18.81 o 
   4   9   0       92.61      111.84      6.96 o 
   5   9   0       97.77       92.36      9.62 o 
   6   9   0     2601.36     2674.28     22.74 o 
   7   9   0     2694.62     2864.60     53.14 o 
   8   9   0      201.28      190.96     27.52 o 
   9   9   0       34.61       42.34     10.79 o 
  10   9   0       46.26       54.68     19.23 o 
  11   9   0       20.14       27.49      9.40 o 
   0  10   0      474.72      489.90     16.73 o 
   1  10   0      550.76      525.69     10.30 o 
   2  10   0     1382.73     1466.06     20.35 o 
   3  10   0     1257.03     1327.41     19.02 o 
   4  10   0       27.88       25.79      3.72 o 
   5  10   0      243.77      237.35     12.05 o 
   6  10   0     5259.36     5365.60     38.14 o 
   7  10   0     1122.90     1140.98     22.57 o 
   8  10   0      109.27       85.69     25.11 o 
   9  10   0        0.05        6.73      6.28 o 
  10  10   0      401.86      478.33     38.89 o 
  11  10   0       61.62       44.30     20.68 o 
   1  11   0      260.08      282.94     11.11 o 
   2  11   0       14.44       17.33      3.13 o 
   3  11   0      162.63      179.71      7.18 o 
   4  11   0        1.83        5.26      2.22 o 
   5  11   0      575.61      561.40     13.53 o 
   6  11   0       33.37       33.93      5.57 o 
   7  11   0       63.39       69.14     10.36 o 
   8  11   0       31.34       36.60     12.11 o 
   9  11   0        0.04       11.51     11.32 o 
  10  11   0        1.04       -1.07      8.17 o 
  11  11   0        0.18        0.23      5.22 o 
   0  12   0       81.67      108.11     21.00 o 
   1  12   0      563.02      514.61     11.78 o 
   2  12   0       85.10      114.35     16.81 o 
   3  12   0       77.44       92.51      7.32 o 
   4  12   0      163.68      171.93     10.09 o 
   5  12   0        8.24        9.38      3.04 o 
   6  12   0       43.50       50.13      8.14 o 
   7  12   0       56.55       58.87     10.19 o 
   8  12   0        5.53       17.10      5.34 o 
   9  12   0      155.56      160.81     30.57 o 
  10  12   0      111.43       91.39     43.45 o 
   1  13   0        0.40        4.78      2.87 o 
   2  13   0      668.76      665.67     12.60 o 
   3  13   0      191.49      204.51     10.81 o 
   4  13   0       72.56       86.01      8.45 o 
   5  13   0       27.07       21.45      4.20 o 
   6  13   0       33.49       32.48      6.51 o 
   7  13   0      399.84      411.22     12.44 o 
   8  13   0      523.37      581.51     15.58 o 
   9  13   0      132.43      113.02     39.16 o 
  10  13   0       19.18       20.49      7.64 o 
   0  14   0     1283.71     1313.93     28.34 o 
   1  14   0      149.37      161.62      9.73 o 
   2  14   0       67.00       84.46     11.45 o 
   3  14   0       10.63       18.49      3.93 o 
   4  14   0        0.92        6.98      4.83 o 
   5  14   0        5.66        9.57      3.41 o 
   6  14   0        9.39       12.82      5.33 o 
   7  14   0       92.76       84.66     17.65 o 
   8  14   0      240.78      249.88     22.25 o 
   9  14   0       41.73       41.67     17.26 o 
  10  14   0       12.76       18.85      7.71 o 
   1  15   0      552.57      522.44     14.61 o 
   2  15   0      111.63      106.55      9.96 o 
   3  15   0       14.50       26.48      4.95 o 
   4  15   0      574.04      514.60     24.48 o 
   5  15   0        0.11        5.76      4.46 o 
   6  15   0       25.86       28.73      6.77 o 
   7  15   0       79.20       86.45     18.55 o 
   8  15   0       53.18       44.87     12.60 o 
   9  15   0      195.82      173.76     63.55 o 
  10  15   0       84.51       52.99     28.74 o 
   0  16   0     5502.17     5517.29    135.86 o 
   1  16   0        0.01        3.63      3.11 o 
   2  16   0      206.12      187.75      8.84 o 
   3  16   0        6.59        7.59      2.96 o 
   4  16   0      937.56      898.22     25.65 o 
   5  16   0       79.34       65.63     15.19 o 
   6  16   0      142.90      119.30     26.39 o 
   7  16   0       20.41       21.20      8.55 o 
   8  16   0       57.17       44.82      9.81 o 
   9  16   0      165.11      183.32     37.90 o 
   1  17   0      749.24      700.85     17.43 o 
   2  17   0      100.14      102.89     13.75 o 
   3  17   0       14.22       18.15      3.92 o 
   4  17   0      370.49      337.57     14.62 o 
   5  17   0       18.50       16.17      4.86 o 
   6  17   0       18.12       16.64      5.32 o 
   7  17   0        8.33        8.19      7.68 o 
   8  17   0      217.10      235.27     50.64 o 
   9  17   0       96.16       59.56     29.41 o 
   0  18   0      445.85      407.26     21.95 o 
   1  18   0     1220.24     1269.33     25.72 o 
   2  18   0        4.07        4.76      3.22 o 
   3  18   0      274.22      247.95     12.01 o 
   4  18   0        9.87       12.45      4.34 o 
   5  18   0       33.94       22.51      7.22 o 
   6  18   0       27.60       23.31      6.23 o 
   7  18   0       65.76       64.91     16.32 o 
   8  18   0        0.06        6.77      9.17 o 
   1  19   0      909.56      910.19     30.25 o 
   2  19   0      458.02      456.16     13.85 o 
   3  19   0      582.51      575.30     12.52 o 
   4  19   0        3.11        5.41      4.85 o 
   5  19   0       18.65       12.23      5.46 o 
   6  19   0      102.55       96.49     26.08 o 
   7  19   0       27.84       26.63      8.68 o 
   8  19   0       19.51       28.72     14.00 o 
   0  20   0       14.13       17.43      8.34 o 
   1  20   0       68.09       66.15     12.86 o 
   2  20   0      222.42      247.03     16.09 o 
   3  20   0       71.00       74.80     16.34 o 
   4  20   0      101.39      101.72     22.66 o 
   5  20   0        0.23        4.73      5.34 o 
   6  20   0        3.84        3.72      4.85 o 
   7  20   0       64.46       60.49     31.97 o 
   8  20   0       52.25       39.38     35.23 o 
   1  21   0      114.54      104.84     19.82 o 
   2  21   0      387.14      432.86     13.29 o 
   3  21   0      382.04      404.34     13.76 o 
   4  21   0      107.98       94.90     26.76 o 
   5  21   0       33.08       17.56      8.58 o 
   6  21   0       19.80       17.08      9.17 o 
   7  21   0        0.17        5.52     10.99 o 
   0  22   0      345.46      362.29     23.76 o 
   1  22   0       53.92       39.23      8.05 o 
   2  22   0      606.03      675.03     27.05 o 
   3  22   0       77.87       60.81     18.68 o 
   4  22   0       11.23       16.77      6.07 o 
   5  22   0       53.07       44.75     21.31 o 
   6  22   0       26.61       18.10      8.96 o 
   1  23   0        8.48       11.38      6.16 o 
   2  23   0      278.89      310.36     17.40 o 
   3  23   0       29.40       29.07      9.39 o 
   4  23   0       32.54       27.25     10.63 o 
   5  23   0      115.01      107.56     26.15 o 
   6  23   0      249.64      262.38     65.44 o 
   0  24   0      140.61      170.71     54.32 o 
   1  24   0      112.62       91.08     28.28 o 
   2  24   0        0.35        7.73      4.61 o 
   3  24   0      108.26       70.11     24.74 o 
   4  24   0       57.53       54.56     20.38 o 
   5  24   0       10.51       12.23      7.59 o 
   1  25   0        0.71        9.55      8.70 o 
   2  25   0      251.95      295.06     20.01 o 
   3  25   0      312.04      357.63     25.59 o 
   4  25   0        3.83        8.03      7.05 o 
   0  26   0        3.04        0.38     13.18 o 
   1  26   0       29.85       26.00     12.02 o 
   2  26   0       46.82       43.58     19.42 o 
 -12   1   1      151.08      110.59     46.60 o 
 -11   1   1        1.80        4.72      3.44 o 
 -10   1   1      301.27      306.71     10.00 o 
  -9   1   1      142.72      157.93      9.56 o 
  -8   1   1      314.43      267.73      9.03 o 
  -7   1   1       13.63       19.48      2.54 o 
  -6   1   1      261.47      260.42      3.98 o 
  -5   1   1      863.14      955.94     10.34 o 
  -4   1   1      103.24      103.53      4.02 o 
  -3   1   1       33.08       27.88      1.92 o 
  -2   1   1     8107.72     8774.64     48.50 o 
  -1   1   1      500.88      505.56     11.61 o 
   0   1   1      118.29      111.03      3.55 o 
   1   1   1    22922.79    25399.89    143.59 o 
   2   1   1      620.73      550.70      4.48 o 
   3   1   1      801.74      777.49      5.10 o 
   4   1   1     4222.95     4360.09     22.30 o 
   5   1   1     1095.23     1147.24     11.42 o 
   6   1   1       30.25       27.33      2.56 o 
   7   1   1        0.00        1.49      1.35 o 
   8   1   1       28.84       19.11      6.08 o 
   9   1   1      327.02      305.89     13.81 o 
  10   1   1       14.35       14.34      9.53 o 
  11   1   1      147.15      178.45     55.75 o 
 -12   2   1      112.94       95.40     32.68 o 
 -11   2   1       32.13       11.32      6.87 o 
 -10   2   1       56.40       44.08     11.81 o 
  -9   2   1       54.24       34.21      6.51 o 
  -8   2   1      241.90      199.70     12.36 o 
  -7   2   1      256.42      241.81      7.71 o 
  -6   2   1       15.64       20.33      2.12 o 
  -5   2   1        6.64       11.51      1.51 o 
  -4   2   1        5.05        6.05      1.12 o 
  -3   2   1       82.56       74.50      2.36 o 
  -2   2   1     4468.01     4633.07     64.55 o 
  -1   2   1      193.14      168.48      3.85 o 
   0   2   1     1132.40     1037.15      6.40 o 
   1   2   1      569.90      474.12      2.84 o 
   2   2   1     2938.73     2926.29     21.31 o 
   3   2   1      136.66      127.66      4.44 o 
   4   2   1     2201.84     2433.17     14.11 o 
   5   2   1      446.45      444.23      4.84 o 
   6   2   1       15.05       16.90      2.49 o 
   7   2   1       40.34       35.25      6.01 o 
   8   2   1       17.37       12.15      3.49 o 
   9   2   1        0.79        1.00      4.77 o 
  10   2   1       17.93       18.01      7.58 o 
  11   2   1       69.53       45.26     24.80 o 
 -12   3   1       10.29        6.26      6.74 o 
 -11   3   1       62.20       34.12      9.25 o 
 -10   3   1      376.74      369.79     18.05 o 
  -9   3   1       19.71       26.61      5.14 o 
  -8   3   1       32.82       25.95      4.87 o 
  -7   3   1       52.51       51.12      8.21 o 
  -6   3   1      536.26      560.70     14.64 o 
  -5   3   1      985.18      965.09     15.32 o 
  -4   3   1      216.20      202.22      3.75 o 
  -3   3   1      971.19      970.72      7.38 o 
  -2   3   1      447.44      411.58     11.99 o 
  -1   3   1    48159.73    54546.13    310.45 o 
   0   3   1     7161.89     7236.02    119.42 o 
   1   3   1      873.90      789.86      9.77 o 
   2   3   1       65.43       57.86      3.94 o 
   3   3   1     6570.09     6760.57     50.17 o 
   4   3   1      557.22      549.66      6.93 o 
   5   3   1      126.89      126.62      4.88 o 
   6   3   1       73.77       60.88      6.78 o 
   7   3   1        8.05        6.52      2.32 o 
   8   3   1       36.09       25.37      5.56 o 
   9   3   1        3.26        6.43      3.53 o 
  10   3   1       31.60       23.22      6.25 o 
  11   3   1       29.34       28.30     12.46 o 
 -12   4   1      150.57       93.46     38.35 o 
 -11   4   1        5.74        1.80      3.23 o 
 -10   4   1        7.73        5.66      4.06 o 
  -9   4   1      267.37      230.48     10.87 o 
  -8   4   1      161.15      158.74      8.72 o 
  -7   4   1      136.07      134.81     21.26 o 
  -6   4   1      863.58      848.84     14.90 o 
  -5   4   1      101.14       83.86      4.33 o 
  -4   4   1      189.18      196.93      3.11 o 
  -3   4   1     3126.02     3123.65      9.69 o 
  -2   4   1     2747.33     2636.98     14.02 o 
  -1   4   1      274.04      256.79      4.14 o 
   0   4   1     4669.91     4527.33     65.63 o 
   1   4   1      178.22      164.19      3.92 o 
   2   4   1       47.29       47.99      2.75 o 
   3   4   1      547.63      559.57      5.46 o 
   4   4   1      953.57     1033.30     14.96 o 
   5   4   1     1175.89     1091.69     11.76 o 
   6   4   1        0.14        4.71      2.11 o 
   7   4   1      141.47      128.61     14.47 o 
   8   4   1       16.84       14.49      4.59 o 
   9   4   1        3.74        5.74      3.85 o 
  10   4   1       27.89       30.08     11.24 o 
  11   4   1      108.50       94.12     23.33 o 
 -12   5   1       11.62       22.36     16.75 o 
 -11   5   1        5.21        4.84      5.00 o 
 -10   5   1       22.99       23.07      5.38 o 
  -9   5   1        0.95        5.18      3.79 o 
  -8   5   1       23.71       28.37      4.82 o 
  -7   5   1      145.03      150.18      9.21 o 
  -6   5   1      340.96      323.63     10.05 o 
  -5   5   1       17.61       14.78      2.13 o 
  -4   5   1       33.39       32.81      3.07 o 
  -3   5   1       56.08       59.87      3.40 o 
  -2   5   1      790.70      773.95     13.97 o 
  -1   5   1      371.90      361.85      5.90 o 
   0   5   1      138.88      110.28      5.39 o 
   1   5   1      210.65      175.57      3.57 o 
   2   5   1       68.20       63.07      3.14 o 
   3   5   1      198.84      203.26      2.84 o 
   4   5   1     1017.37     1027.23     10.66 o 
   5   5   1      181.06      187.63      7.33 o 
   6   5   1      119.17      111.49      8.06 o 
   7   5   1      517.95      525.43     16.14 o 
   8   5   1      211.53      221.67     12.69 o 
   9   5   1       14.34       13.39      4.04 o 
  10   5   1      143.32      170.10     22.72 o 
  11   5   1        6.12       12.26      6.90 o 
 -12   6   1       34.07       23.28      8.75 o 
 -11   6   1       82.46       72.26     24.46 o 
 -10   6   1       25.10       28.18      6.34 o 
  -9   6   1       17.23       21.29      6.74 o 
  -8   6   1      203.96      198.95     14.65 o 
  -7   6   1      126.73      135.90     12.99 o 
  -6   6   1      795.07      787.00     16.07 o 
  -5   6   1        0.12        2.42      1.84 o 
  -4   6   1      385.10      390.74      6.76 o 
  -3   6   1     2951.55     2888.11     40.34 o 
  -2   6   1      684.52      658.73      7.75 o 
  -1   6   1      596.20      547.67      4.97 o 
   0   6   1       18.33       33.67      4.45 o 
   1   6   1        4.07        3.89      1.39 o 
   2   6   1      129.84      117.02      3.61 o 
   3   6   1       90.21      113.14      3.95 o 
   4   6   1        8.06        7.00      1.53 o 
   5   6   1      430.81      417.98     10.49 o 
   6   6   1      954.75      918.27     31.33 o 
   7   6   1     1035.73     1024.47     20.53 o 
   8   6   1       41.15       42.52      7.17 o 
   9   6   1        0.08        6.83      3.88 o 
  10   6   1      112.01      108.28     19.23 o 
  11   6   1      117.94       66.45     49.51 o 
 -12   7   1       38.10       32.91     15.82 o 
 -11   7   1       48.86       51.21     15.87 o 
 -10   7   1        5.75        7.35      5.03 o 
  -9   7   1        4.97        2.91      6.39 o 
  -8   7   1       45.51       42.80     10.57 o 
  -7   7   1     3820.87     3877.66     33.80 o 
  -6   7   1       35.43       47.37      7.95 o 
  -5   7   1      657.22      658.51     13.33 o 
  -4   7   1     1036.14     1069.47     17.23 o 
  -3   7   1     1871.59     2027.13     20.76 o 
  -2   7   1       45.88       61.70      6.32 o 
  -1   7   1      784.54      748.84      7.98 o 
   0   7   1      122.66      109.36      3.63 o 
   1   7   1       36.43       43.54      3.62 o 
   2   7   1      166.46      183.64      3.77 o 
   3   7   1       86.94       79.18     10.03 o 
   4   7   1       36.03       36.41      3.43 o 
   5   7   1      505.25      502.33      9.60 o 
   6   7   1     3390.99     3439.64     34.07 o 
   7   7   1        7.63        5.94      4.34 o 
   8   7   1       51.75       37.59     10.38 o 
   9   7   1      208.97      247.27     14.04 o 
  10   7   1      238.58      293.34     22.93 o 
  11   7   1        2.80        4.31      3.83 o 
 -12   8   1        0.16        8.02     15.65 o 
 -11   8   1       27.18       33.53      9.41 o 
 -10   8   1       26.78       14.36      4.67 o 
  -9   8   1        4.65        6.19      4.06 o 
  -8   8   1     1063.20     1142.78     28.91 o 
  -7   8   1      463.51      438.70     14.91 o 
  -6   8   1      147.85      167.34     24.45 o 
  -5   8   1      595.66      585.64     14.59 o 
  -4   8   1     4129.55     4360.13     71.33 o 
  -3   8   1      439.65      406.75      8.39 o 
  -2   8   1     5406.50     5672.56     65.54 o 
  -1   8   1     2087.52     2096.01     21.34 o 
   0   8   1       68.07       74.16      3.45 o 
   1   8   1        0.31        1.38      1.37 o 
   2   8   1      177.75      198.83      4.80 o 
   3   8   1      184.05      199.83      7.68 o 
   4   8   1      166.28      170.66      5.98 o 
   5   8   1     1829.02     1786.43     24.61 o 
   6   8   1      172.10      174.42     10.96 o 
   7   8   1       39.34       38.18      6.20 o 
   8   8   1        3.63        7.55      3.23 o 
   9   8   1      146.65      126.38      9.94 o 
  10   8   1        7.46        5.32      6.96 o 
  11   8   1      104.59       87.06     47.96 o 
 -11   9   1      290.52      348.72     21.55 o 
 -10   9   1        6.98        8.85      5.71 o 
  -9   9   1        0.02       -2.60      6.70 o 
  -8   9   1      852.45      780.50     48.48 o 
  -7   9   1     1030.54     1046.07     30.24 o 
  -6   9   1      193.20      190.48     13.29 o 
  -5   9   1     2624.55     2561.11     20.40 o 
  -4   9   1        1.81        2.61      1.65 o 
  -3   9   1      193.93      232.79      6.70 o 
  -2   9   1     5496.99     5232.38    217.24 o 
  -1   9   1      676.49      662.91     15.24 o 
   0   9   1       71.55       60.91      4.62 o 
   1   9   1      128.23      142.82      7.04 o 
   2   9   1      264.53      269.29      6.29 o 
   3   9   1     1152.82     1148.58     11.33 o 
   4   9   1       35.07       29.98      4.18 o 
   5   9   1     1070.33     1033.08     14.02 o 
   6   9   1        9.16       14.10      3.50 o 
   7   9   1      609.24      598.89     12.94 o 
   8   9   1      232.01      257.33     14.60 o 
   9   9   1      126.95       99.58     28.86 o 
  10   9   1      203.42      190.34     41.83 o 
 -11  10   1       13.16       13.07      8.96 o 
 -10  10   1       89.75       59.30     23.14 o 
  -9  10   1       76.41       82.67     21.65 o 
  -8  10   1      288.54      307.22     17.21 o 
  -7  10   1        6.23        8.58      5.26 o 
  -6  10   1     1561.15     1609.48     21.06 o 
  -5  10   1      660.84      694.31      8.71 o 
  -4  10   1        2.00        4.65      1.92 o 
  -3  10   1     1131.50     1187.86     20.81 o 
  -2  10   1     2410.42     2592.70     23.67 o 
  -1  10   1       23.83       30.42      5.99 o 
   0  10   1      148.10      133.89      5.20 o 
   1  10   1      161.44      165.44      5.52 o 
   2  10   1      473.06      479.88     10.53 o 
   3  10   1       64.43       70.60      8.56 o 
   4  10   1        4.46        9.91      1.77 o 
   5  10   1       14.05       15.42      2.68 o 
   6  10   1      773.27      820.73     22.73 o 
   7  10   1      574.35      608.86     17.96 o 
   8  10   1      864.34      869.04     20.60 o 
   9  10   1       56.56       55.37     19.21 o 
  10  10   1      125.24      142.47     25.15 o 
 -11  11   1       20.53       11.90      9.29 o 
 -10  11   1        3.41        8.99      5.21 o 
  -9  11   1       12.33       12.47      8.30 o 
  -8  11   1      142.87      151.85     23.96 o 
  -7  11   1      458.83      439.07     17.15 o 
  -6  11   1        5.93        7.66      3.42 o 
  -5  11   1      246.79      249.70      8.68 o 
  -4  11   1      716.09      742.56     10.31 o 
  -3  11   1      201.98      223.58      9.18 o 
  -2  11   1      286.41      273.54      7.86 o 
  -1  11   1      597.36      598.13     12.14 o 
   0  11   1       64.23       73.11     14.34 o 
   1  11   1       29.54       44.99      8.41 o 
   2  11   1       80.91       77.43      7.80 o 
   3  11   1       66.16       79.02      9.59 o 
   4  11   1      604.69      557.01     14.63 o 
   5  11   1      604.41      564.15      7.54 o 
   6  11   1       36.86       35.55      6.71 o 
   7  11   1        1.91        5.40      3.80 o 
   8  11   1        0.10        6.55      4.96 o 
   9  11   1      398.32      455.50     32.88 o 
  10  11   1      128.96      113.61     46.79 o 
 -11  12   1       67.45       48.12     21.16 o 
 -10  12   1       22.45       20.89      7.94 o 
  -9  12   1      187.66      202.88     44.81 o 
  -8  12   1      608.34      683.83     21.63 o 
  -7  12   1     1057.42     1131.42     25.78 o 
  -6  12   1       11.88       15.54      2.94 o 
  -5  12   1      193.48      182.77      9.57 o 
  -4  12   1      100.12      103.44     11.42 o 
  -3  12   1       95.99      122.86     18.53 o 
  -2  12   1       98.38       95.95     10.45 o 
  -1  12   1      161.80      137.60      8.31 o 
   0  12   1       83.79       92.14     13.07 o 
   1  12   1       40.48       52.71      9.06 o 
   2  12   1      375.34      400.24     11.88 o 
   3  12   1        0.42        0.49      2.82 o 
   4  12   1      408.74      413.34     12.55 o 
   5  12   1      641.74      621.34     16.85 o 
   6  12   1      342.84      369.38     19.84 o 
   7  12   1       32.06       31.87      7.54 o 
   8  12   1        6.38        5.79      2.69 o 
   9  12   1       14.49       24.04      6.95 o 
  10  12   1       16.85       10.69      6.02 o 
 -11  13   1        1.65       11.78      7.85 o 
 -10  13   1       78.53       60.63     19.35 o 
  -9  13   1      309.76      300.65     19.59 o 
  -8  13   1      188.64      202.17     31.46 o 
  -7  13   1       40.80       35.57      6.94 o 
  -6  13   1        5.47       10.76      4.89 o 
  -5  13   1      342.78      334.62     12.29 o 
  -4  13   1        4.09       13.23      3.41 o 
  -3  13   1      509.26      518.54     10.83 o 
  -2  13   1        1.13       13.59      3.67 o 
  -1  13   1     1172.68     1123.97     19.00 o 
   0  13   1     1439.51     1440.35     23.56 o 
   1  13   1      483.06      488.27     10.19 o 
   2  13   1      206.78      207.51     11.36 o 
   3  13   1      432.40      399.28     12.31 o 
   4  13   1      154.86      165.65     13.35 o 
   5  13   1       48.34       40.59      7.37 o 
   6  13   1       91.90       92.35     12.74 o 
   7  13   1        3.28        4.26      3.36 o 
   8  13   1       38.87       35.20     13.67 o 
   9  13   1       98.75       65.43     34.96 o 
  10  13   1       38.50       35.67     15.01 o 
 -10  14   1      209.44      216.73     30.63 o 
  -9  14   1      207.53      245.09     33.78 o 
  -8  14   1      264.44      280.52     20.79 o 
  -7  14   1       10.90       25.33      6.43 o 
  -6  14   1       81.67       91.07     15.77 o 
  -5  14   1        1.65        4.21      3.78 o 
  -4  14   1      160.97      168.12      8.75 o 
  -3  14   1       89.80       89.78     15.56 o 
  -2  14   1        3.43       11.30      3.83 o 
  -1  14   1      188.93      191.37      8.30 o 
   0  14   1     1111.61     1093.68     17.45 o 
   1  14   1      170.65      150.43      9.58 o 
   2  14   1       17.03       18.03      4.92 o 
   3  14   1      434.73      430.02     14.84 o 
   4  14   1      301.24      253.47     13.64 o 
   5  14   1      348.44      354.92     22.59 o 
   6  14   1      181.42      179.62     11.82 o 
   7  14   1       19.31       21.95      6.51 o 
   8  14   1       45.54       43.35     16.24 o 
   9  14   1       17.53       19.37      9.34 o 
 -10  15   1      141.64      117.36     44.57 o 
  -9  15   1       90.53       78.15     17.78 o 
  -8  15   1        0.27        6.89      5.89 o 
  -7  15   1        9.11       10.87      3.94 o 
  -6  15   1        7.14       15.42      4.95 o 
  -5  15   1       31.08       32.59      7.50 o 
  -4  15   1       69.10       68.66      9.69 o 
  -3  15   1       45.82       46.61      7.67 o 
  -2  15   1     1117.09     1137.16     21.03 o 
  -1  15   1       49.58       57.73      9.29 o 
   0  15   1     1783.49     1711.43     26.90 o 
   1  15   1      954.03      933.02     22.02 o 
   2  15   1      171.43      144.51     18.84 o 
   3  15   1        7.59       13.17      4.05 o 
   4  15   1      551.61      524.74     22.76 o 
   5  15   1       69.16       60.96     10.26 o 
   6  15   1       77.26       76.04     12.87 o 
   7  15   1        8.27       10.73      3.86 o 
   8  15   1        1.92        6.96      5.35 o 
   9  15   1        2.62       -1.75     10.71 o 
 -10  16   1       72.72       40.86     26.86 o 
  -9  16   1       14.63       26.77     16.56 o 
  -8  16   1      163.99      220.49     20.37 o 
  -7  16   1       45.52       43.12      8.22 o 
  -6  16   1       10.14        1.67      5.79 o 
  -5  16   1      186.24      173.90     13.32 o 
  -4  16   1      131.02      142.97     11.79 o 
  -3  16   1        1.59        6.88      3.33 o 
  -2  16   1       94.10      108.15     15.28 o 
  -1  16   1      545.36      527.60     11.33 o 
   0  16   1     2117.21     2050.05     34.72 o 
   1  16   1      244.76      250.23     12.19 o 
   2  16   1      157.34      152.62     27.56 o 
   3  16   1       61.19       61.49      9.78 o 
   4  16   1       81.07       66.37     12.79 o 
   5  16   1      310.45      307.78     18.81 o 
   6  16   1        4.89       16.86      5.03 o 
   7  16   1        4.02        9.25      5.71 o 
   8  16   1       18.16       11.09      8.38 o 
   9  16   1       15.02       11.04      6.77 o 
  -9  17   1      225.22      255.22     34.52 o 
  -8  17   1        9.49       14.49      5.49 o 
  -7  17   1        0.74        0.74      6.90 o 
  -6  17   1       33.45       34.07     11.31 o 
  -5  17   1        1.25        6.36      4.06 o 
  -4  17   1       13.68       13.69      4.25 o 
  -3  17   1       43.87       48.44      8.79 o 
  -2  17   1        4.91        5.26      3.69 o 
  -1  17   1        5.41       13.09      5.81 o 
   0  17   1       75.13       71.33     12.31 o 
   1  17   1        0.01        6.44      5.88 o 
   2  17   1      435.21      443.72     13.07 o 
   3  17   1       34.60       35.26      7.08 o 
   4  17   1       33.28       39.28      7.70 o 
   5  17   1        0.03        6.50     13.13 o 
   6  17   1        0.07        5.49      4.78 o 
   7  17   1       15.33       11.78      4.65 o 
   8  17   1       11.88       12.52      9.34 o 
  -9  18   1       69.42       60.69     30.25 o 
  -8  18   1      126.66      117.17     34.00 o 
  -7  18   1       57.21       54.00     17.39 o 
  -6  18   1       11.83        6.61      4.80 o 
  -5  18   1       53.83       42.74      9.86 o 
  -4  18   1      229.06      185.09     11.22 o 
  -3  18   1       61.61       74.72     15.19 o 
  -2  18   1        0.08        7.94      4.84 o 
  -1  18   1     1219.71     1177.16     24.56 o 
   0  18   1       18.99       21.42      7.08 o 
   1  18   1      167.52      162.07     18.37 o 
   2  18   1        3.19        7.50      5.77 o 
   3  18   1       26.22       23.47      5.69 o 
   4  18   1       64.00       58.08     12.31 o 
   5  18   1       69.67       43.10     11.25 o 
   6  18   1        0.00        3.77      5.62 o 
   7  18   1        0.12        3.87      8.57 o 
   8  18   1       44.88       32.24     37.68 o 
  -8  19   1       31.71       35.11     12.47 o 
  -7  19   1        1.75       12.75      6.54 o 
  -6  19   1        7.89        8.04      5.28 o 
  -5  19   1       18.15       15.05      5.49 o 
  -4  19   1       35.33       27.20      7.25 o 
  -3  19   1        7.36        9.24      5.34 o 
  -2  19   1        3.88       10.83      3.68 o 
  -1  19   1       62.76       62.38     11.64 o 
   0  19   1      158.16      172.59     36.31 o 
   1  19   1       78.44      111.16     24.74 o 
   2  19   1      378.98      369.28     13.41 o 
   3  19   1      222.10      232.75     14.55 o 
   4  19   1      220.71      235.74     12.50 o 
   5  19   1        2.31        1.89      5.16 o 
   6  19   1        1.19        5.70      5.00 o 
   7  19   1       12.91       20.65      8.58 o 
   8  19   1       49.89       49.68     21.57 o 
  -8  20   1       24.63       33.86     16.47 o 
  -7  20   1       46.77       45.80     13.61 o 
  -6  20   1        6.66       13.13      7.68 o 
  -5  20   1        0.01        2.76      8.42 o 
  -4  20   1        8.23       14.30      6.04 o 
  -3  20   1       44.23       50.12      9.81 o 
  -2  20   1      115.72      143.00     28.11 o 
  -1  20   1       38.83       39.15     10.65 o 
   0  20   1       13.93        9.35      7.22 o 
   1  20   1       80.24       74.12     19.50 o 
   2  20   1       10.35       14.57      4.61 o 
   3  20   1       23.57       23.04      6.49 o 
   4  20   1       30.70       23.49      7.69 o 
   5  20   1      199.57      211.79     13.57 o 
   6  20   1      147.88      190.05     26.63 o 
   7  20   1        0.52        3.57      7.68 o 
  -7  21   1      227.64      277.35     17.99 o 
  -6  21   1       21.71       23.18     11.44 o 
  -5  21   1       10.45       15.58      7.29 o 
  -4  21   1       78.03       56.46     16.10 o 
  -3  21   1       91.85       96.22     24.42 o 
  -2  21   1      174.49      204.05     12.86 o 
  -1  21   1        8.10        5.39      5.58 o 
   0  21   1       38.11       28.79      7.69 o 
   1  21   1       50.92       54.67     10.33 o 
   2  21   1      160.16      145.73     18.55 o 
   3  21   1      106.34       89.29     23.73 o 
   4  21   1       57.62       49.43     12.99 o 
   5  21   1        5.23        5.80      4.78 o 
   6  21   1      535.78      636.64     33.95 o 
  -7  22   1        7.06        6.51      6.76 o 
  -6  22   1       62.51       45.31     22.81 o 
  -5  22   1       79.87       76.76     36.75 o 
  -4  22   1        7.37       12.42      6.23 o 
  -3  22   1      396.86      413.04     17.04 o 
  -2  22   1       54.28       44.16     11.80 o 
  -1  22   1       74.86       59.60     17.25 o 
   0  22   1       14.69       14.23      6.51 o 
   1  22   1      264.86      248.07     16.48 o 
   2  22   1       18.86       15.87      8.05 o 
   3  22   1       45.94       62.80     13.20 o 
   4  22   1       54.77       52.06     17.86 o 
   5  22   1       27.55       36.73     13.13 o 
   6  22   1      208.44      227.55     16.55 o 
  -6  23   1       65.37       33.65     20.63 o 
  -5  23   1        8.09       16.16      8.27 o 
  -4  23   1       79.92       82.09     25.25 o 
  -3  23   1      164.66      186.11     27.27 o 
  -2  23   1       44.54       40.98     10.80 o 
  -1  23   1       20.47       16.92      6.89 o 
   0  23   1        0.24        5.84      6.24 o 
   1  23   1      130.55      135.37     15.49 o 
   2  23   1        0.01        5.52      5.63 o 
   3  23   1       63.18       52.31     17.46 o 
   4  23   1       10.71       10.41      5.22 o 
   5  23   1       14.54       17.35      7.61 o 
  -5  24   1      331.36      409.69     26.15 o 
  -4  24   1      220.50      214.17     33.25 o 
  -3  24   1       18.14       10.29      9.47 o 
  -2  24   1      218.44      211.55     17.15 o 
  -1  24   1        0.89        3.76      5.27 o 
   0  24   1        6.44       12.84      5.89 o 
   1  24   1      209.45      236.69     22.08 o 
   2  24   1       41.89       36.38     11.81 o 
   3  24   1        2.72        7.41      6.53 o 
   4  24   1       16.19       22.33      5.48 o 
  -4  25   1       10.44       12.60      8.81 o 
  -3  25   1        2.39        5.75      7.60 o 
  -2  25   1      140.70      137.84     15.75 o 
  -1  25   1       26.57       21.26      7.64 o 
   0  25   1        1.41        9.48      6.74 o 
   1  25   1       44.40       29.14      9.56 o 
   2  25   1        4.67       12.13      6.71 o 
   3  25   1       18.58       16.05      8.51 o 
  -2  26   1       18.06        5.02     10.62 o 
  -1  26   1       68.94       60.68     16.33 o 
   0  26   1        0.73        8.18      5.87 o 
   1  26   1       14.08       17.03      6.84 o 
 -12   0   2      142.75       88.98     63.39 o 
 -11   0   2       19.89       13.05      7.72 o 
 -10   0   2      147.49      117.24     38.36 o 
  -9   0   2      225.12      218.07     12.92 o 
  -8   0   2        6.69        9.19      3.40 o 
  -7   0   2       40.91       49.16      5.32 o 
  -6   0   2      665.25      678.23     16.79 o 
  -5   0   2      895.22      819.26      9.96 o 
  -4   0   2      668.85      528.34      7.22 o 
  -3   0   2     2071.94     1944.56     26.51 o 
  -2   0   2    10759.39    11641.48     94.88 o 
  -1   0   2    16695.66    17801.97     90.04 o 
   0   0   2      272.17      307.15      6.30 o 
   1   0   2     1362.29     1182.28     18.11 o 
   2   0   2    10869.31    11817.05    158.25 o 
   3   0   2     4099.42     4386.26     27.66 o 
   4   0   2     1012.26     1211.17     12.14 o 
   5   0   2     1067.96     1092.53     20.10 o 
   6   0   2        2.37        1.96      1.39 o 
   7   0   2      113.71      120.00     29.77 o 
   8   0   2      239.17      228.65     18.70 o 
   9   0   2        8.40       10.47      5.66 o 
  10   0   2       26.49       45.37     34.11 o 
  11   0   2      190.70      250.25     29.22 o 
 -12   1   2        3.33        8.90      5.80 o 
 -11   1   2        8.92       12.75      3.51 o 
 -10   1   2      718.81      701.51     25.29 o 
  -9   1   2     1176.45     1188.44     17.72 o 
  -8   1   2      164.42      144.87      6.08 o 
  -7   1   2       76.22       73.31      5.99 o 
  -6   1   2       12.82       14.75      2.17 o 
  -5   1   2        1.13        3.16      1.10 o 
  -4   1   2       16.68       17.96      1.90 o 
  -3   1   2     1063.21     1037.73     25.99 o 
  -2   1   2      672.88      673.60      7.89 o 
  -1   1   2     7303.12     7690.79     39.15 o 
   0   1   2     2484.07     2500.72     20.29 o 
   1   1   2     2590.78     2461.38     25.94 o 
   2   1   2       22.23       17.25      1.68 o 
   3   1   2    12088.74    13590.37    112.72 o 
   4   1   2      884.17      919.83      8.34 o 
   5   1   2      383.10      371.34      6.83 o 
   6   1   2       27.14       20.14      2.83 o 
   7   1   2       66.44       91.26     12.10 o 
   8   1   2        3.51        6.02      3.94 o 
   9   1   2        7.34       17.31      5.11 o 
  10   1   2        0.77        4.15     10.60 o 
  11   1   2       39.65       28.82     15.91 o 
 -12   2   2       50.94       35.81     24.10 o 
 -11   2   2        0.78        1.03      4.22 o 
 -10   2   2      326.86      312.14     19.53 o 
  -9   2   2      697.07      709.18     12.99 o 
  -8   2   2       66.80       59.38      4.84 o 
  -7   2   2      153.57      163.76      5.15 o 
  -6   2   2        7.94       13.28      1.98 o 
  -5   2   2       18.75       25.46      3.25 o 
  -4   2   2      162.75      160.38      3.40 o 
  -3   2   2     1956.67     2074.56     31.06 o 
  -2   2   2     6155.80     6574.80     69.29 o 
  -1   2   2     9922.28    10866.68     68.83 o 
   0   2   2     7598.45     8048.63     72.31 o 
   1   2   2       97.77      103.25      2.55 o 
   2   2   2      247.13      239.97      3.25 o 
   3   2   2     1128.30     1124.14      7.80 o 
   4   2   2     3831.96     3904.14     45.60 o 
   5   2   2       14.32       13.86      1.74 o 
   6   2   2       43.32       27.54      3.07 o 
   7   2   2       10.23       11.80      2.81 o 
   8   2   2       79.22       49.69     11.37 o 
   9   2   2        1.22        6.03      4.07 o 
  10   2   2       18.83       27.42     13.03 o 
  11   2   2       14.74       24.92      7.75 o 
 -12   3   2        0.54        7.32      5.45 o 
 -11   3   2       26.57       18.72      9.96 o 
 -10   3   2       20.00       22.03      4.35 o 
  -9   3   2      165.79      164.27      9.27 o 
  -8   3   2      225.11      229.38     13.69 o 
  -7   3   2       32.20       28.88      3.15 o 
  -6   3   2      273.61      278.58      8.77 o 
  -5   3   2      335.62      327.60      6.16 o 
  -4   3   2       49.50       64.69      4.04 o 
  -3   3   2       82.18       81.82      2.72 o 
  -2   3   2     4195.57     3976.84    189.15 o 
  -1   3   2     6943.57     7242.32     48.95 o 
   0   3   2      232.89      227.43      3.40 o 
   1   3   2     1115.48     1117.88     10.85 o 
   2   3   2       46.20       47.65      2.20 o 
   3   3   2      539.74      577.32      5.40 o 
   4   3   2       98.58       94.38      4.77 o 
   5   3   2       44.66       44.29      3.21 o 
   6   3   2       79.20       85.77      8.53 o 
   7   3   2       63.93       55.68      8.95 o 
   8   3   2       96.60       61.71     13.76 o 
   9   3   2        8.31        6.17      2.47 o 
  10   3   2      250.25      259.72     24.19 o 
  11   3   2       22.52       21.18     13.82 o 
 -12   4   2       24.15       17.36      9.52 o 
 -11   4   2      197.74      225.20     13.42 o 
 -10   4   2      107.56      112.60     13.98 o 
  -9   4   2       28.54       31.28      5.39 o 
  -8   4   2      156.45      154.11     23.43 o 
  -7   4   2        5.17        5.23      1.63 o 
  -6   4   2       26.67       19.26      2.80 o 
  -5   4   2       33.00       34.39      3.90 o 
  -4   4   2        8.03       13.45      1.45 o 
  -3   4   2      157.36      140.37      4.10 o 
  -2   4   2     1354.78     1350.63     10.70 o 
  -1   4   2     2246.69     2172.43     18.36 o 
   0   4   2        2.59        4.77      2.82 o 
   1   4   2      118.08      108.69      2.33 o 
   2   4   2      545.99      516.96      6.58 o 
   3   4   2      700.83      768.19      6.96 o 
   4   4   2       37.80       35.08      3.22 o 
   5   4   2      480.47      496.60     10.88 o 
   6   4   2       89.42       84.10      6.30 o 
   7   4   2       15.82       26.80      4.46 o 
   8   4   2       40.47       32.72      8.64 o 
   9   4   2       27.87       30.99      9.58 o 
  10   4   2        0.00        6.98      4.14 o 
  11   4   2        6.86        5.92      5.50 o 
 -12   5   2        0.50        1.93      7.49 o 
 -11   5   2        0.01        8.37      5.22 o 
 -10   5   2       34.44       31.01      6.16 o 
  -9   5   2        4.63        6.11      4.51 o 
  -8   5   2        5.06        7.13      4.38 o 
  -7   5   2      537.51      524.55      9.71 o 
  -6   5   2       86.34      100.18      7.48 o 
  -5   5   2      237.76      246.24      5.47 o 
  -4   5   2       20.79       23.03      2.72 o 
  -3   5   2       28.61       36.28      4.26 o 
  -2   5   2    15070.77    16575.64     82.35 o 
  -1   5   2      288.75      258.38      5.02 o 
   0   5   2     1697.82     1518.50     31.89 o 
   1   5   2      386.01      309.83      5.28 o 
   2   5   2       10.98        6.67      1.21 o 
   3   5   2       17.59       16.51      1.94 o 
   4   5   2       68.41       65.18      3.66 o 
   5   5   2       53.28       42.12      5.12 o 
   6   5   2       46.01       43.29      6.43 o 
   7   5   2        0.58        2.48      3.30 o 
   8   5   2      148.73      141.69     11.34 o 
   9   5   2        0.01        8.12      5.90 o 
  10   5   2       14.18       11.75      4.65 o 
 -12   6   2       69.16       34.19     23.96 o 
 -11   6   2        1.10        4.20      4.10 o 
 -10   6   2        0.24        9.82      5.29 o 
  -9   6   2       51.81       48.41     11.47 o 
  -8   6   2      475.07      491.00     23.95 o 
  -7   6   2      176.15      186.76      8.66 o 
  -6   6   2      145.45      132.22      5.60 o 
  -5   6   2      465.67      449.44      9.08 o 
  -4   6   2       80.02       68.70      5.99 o 
  -3   6   2     1632.95     1613.73     23.88 o 
  -2   6   2      234.46      202.61      4.56 o 
  -1   6   2     1177.02     1116.36     35.66 o 
   0   6   2      612.97      506.12     11.82 o 
   1   6   2       58.26       74.81      3.57 o 
   2   6   2      569.40      542.17      7.38 o 
   3   6   2      334.72      374.04      6.59 o 
   4   6   2      233.17      225.68      4.73 o 
   5   6   2      409.93      393.10      9.99 o 
   6   6   2       92.22       84.32      7.83 o 
   7   6   2       84.70       96.25     14.79 o 
   8   6   2        0.34        7.28      2.85 o 
   9   6   2       98.18       97.21     25.35 o 
  10   6   2       98.12      125.51     19.86 o 
 -12   7   2       19.97       16.62      9.69 o 
 -11   7   2        0.55        6.32      4.27 o 
 -10   7   2       12.85       10.92      5.23 o 
  -9   7   2      277.59      290.91     13.24 o 
  -8   7   2      178.82      170.75     22.89 o 
  -7   7   2     1618.38     1594.62     26.60 o 
  -6   7   2       60.78       64.79      7.50 o 
  -5   7   2      115.81      107.73      6.13 o 
  -4   7   2     1155.88     1189.56     14.17 o 
  -3   7   2    19200.55    22163.15    312.86 o 
  -2   7   2      197.49      182.94      4.61 o 
  -1   7   2      163.82      164.69      4.50 o 
   0   7   2       92.72      121.33      3.79 o 
   1   7   2      500.14      524.76     11.10 o 
   2   7   2      187.74      218.50      8.37 o 
   3   7   2      222.19      215.54      3.70 o 
   4   7   2      303.47      299.58      6.33 o 
   5   7   2      404.93      417.36      9.00 o 
   6   7   2     1559.60     1534.27     25.91 o 
   7   7   2      788.55      780.74     15.44 o 
   8   7   2       72.14       78.18      9.82 o 
   9   7   2      220.04      273.11     22.62 o 
  10   7   2      146.87      180.59     26.04 o 
 -12   8   2        4.12        3.19     12.47 o 
 -11   8   2        8.44       16.34      7.38 o 
 -10   8   2       13.87       12.16      7.00 o 
  -9   8   2      108.66      108.85     18.73 o 
  -8   8   2       25.88       18.05      6.42 o 
  -7   8   2     1486.37     1457.56     27.72 o 
  -6   8   2       34.00       35.53      4.84 o 
  -5   8   2        0.85        3.75      1.90 o 
  -4   8   2      204.17      205.59      7.36 o 
  -3   8   2       95.64      127.85     10.62 o 
  -2   8   2     1217.13     1334.48     13.38 o 
  -1   8   2      550.59      510.26      6.94 o 
   0   8   2       92.19       96.55      4.77 o 
   1   8   2       32.98       35.47      4.47 o 
   2   8   2        2.02        6.00      1.78 o 
   3   8   2       91.03       92.18      5.53 o 
   4   8   2       16.08       14.37      2.25 o 
   5   8   2        6.45        6.13      3.55 o 
   6   8   2      849.90      860.85     19.55 o 
   7   8   2      435.34      443.30     11.34 o 
   8   8   2        0.84        5.99      2.75 o 
   9   8   2      142.01      127.97     41.29 o 
  10   8   2        4.83        8.15      7.46 o 
 -12   9   2      128.97       70.78     40.20 o 
 -11   9   2        0.68        0.77      5.54 o 
 -10   9   2        0.10        6.89      4.60 o 
  -9   9   2        0.86        5.46      5.41 o 
  -8   9   2      207.19      195.32     30.17 o 
  -7   9   2      791.92      784.29     16.01 o 
  -6   9   2       33.84       36.33      4.34 o 
  -5   9   2       41.64       38.28      4.29 o 
  -4   9   2       25.96       41.25      6.36 o 
  -3   9   2     5654.75     6213.81    108.56 o 
  -2   9   2     1267.91     1266.85     15.83 o 
  -1   9   2      445.28      437.22     11.69 o 
   0   9   2      459.32      406.04      8.75 o 
   1   9   2     1088.70     1090.15     17.46 o 
   2   9   2      168.73      181.79      8.61 o 
   3   9   2        2.80        3.38      1.56 o 
   4   9   2        7.67        8.24      1.45 o 
   5   9   2      113.12      105.53      5.05 o 
   6   9   2     1332.99     1329.90     37.67 o 
   7   9   2       34.59       31.38      7.55 o 
   8   9   2       78.39       82.69     18.58 o 
   9   9   2       18.12       16.31      8.29 o 
  10   9   2      351.40      468.31     53.25 o 
 -12  10   2       14.38       17.14     20.49 o 
 -11  10   2        4.13        8.27      5.97 o 
 -10  10   2        0.64        2.56      5.40 o 
  -9  10   2       59.39       65.77     15.29 o 
  -8  10   2      365.05      370.70     21.99 o 
  -7  10   2       45.52       36.56      6.76 o 
  -6  10   2        0.86        3.32      3.09 o 
  -5  10   2       60.00       68.43      8.01 o 
  -4  10   2     2970.18     3150.68     38.19 o 
  -3  10   2      181.99      168.78      9.08 o 
  -2  10   2      161.84      156.83     10.22 o 
  -1  10   2        0.35        3.21      2.90 o 
   0  10   2        5.68       11.80      3.30 o 
   1  10   2        0.76        4.79      2.32 o 
   2  10   2      404.99      398.14     10.60 o 
   3  10   2      137.79      133.03     10.90 o 
   4  10   2       27.15       30.42      3.78 o 
   5  10   2     1980.23     1908.16     69.17 o 
   6  10   2      305.55      307.57     12.65 o 
   7  10   2       31.64       30.11      7.70 o 
   8  10   2      109.71      100.31     25.50 o 
   9  10   2      260.33      320.10     18.48 o 
  10  10   2       42.72       33.75     18.67 o 
 -11  11   2       68.74       54.91     21.40 o 
 -10  11   2        0.65        5.37      4.45 o 
  -9  11   2        0.91        5.20      5.59 o 
  -8  11   2       30.68       25.11      9.09 o 
  -7  11   2      396.80      386.45     12.37 o 
  -6  11   2      183.41      170.14      8.57 o 
  -5  11   2       25.41       29.67      5.49 o 
  -4  11   2      506.09      520.33     12.13 o 
  -3  11   2     1394.93     1468.64     21.20 o 
  -2  11   2     1087.72     1194.99     19.40 o 
  -1  11   2        0.35        5.57      5.92 o 
   0  11   2      113.69      101.80      7.02 o 
   1  11   2       26.81       24.99      4.33 o 
   2  11   2      117.05       96.08      7.58 o 
   3  11   2        9.97       10.47      2.66 o 
   4  11   2      581.11      521.86     16.25 o 
   5  11   2      214.04      201.01     10.64 o 
   6  11   2       65.29       69.54     11.42 o 
   7  11   2        2.48        9.19      3.10 o 
   8  11   2        0.32       -0.57      5.95 o 
   9  11   2      153.82      204.19     41.22 o 
  10  11   2        0.10       11.77      8.76 o 
 -11  12   2       23.87       19.62      9.56 o 
 -10  12   2       41.56       35.25     11.02 o 
  -9  12   2       26.03       16.57      6.05 o 
  -8  12   2        1.68        8.55      4.13 o 
  -7  12   2       36.18       27.49      6.38 o 
  -6  12   2      216.30      199.05     10.74 o 
  -5  12   2       14.22       14.08      4.21 o 
  -4  12   2      246.40      238.50      8.70 o 
  -3  12   2       38.26       48.63      9.14 o 
  -2  12   2      227.06      214.82      8.05 o 
  -1  12   2      461.92      426.56     10.84 o 
   0  12   2       35.58       40.51      6.59 o 
   1  12   2       56.64       71.25     10.84 o 
   2  12   2      132.09      101.86     24.79 o 
   3  12   2      350.06      325.35     14.02 o 
   4  12   2        0.40        3.24      1.53 o 
   5  12   2      481.52      499.78     12.70 o 
   6  12   2       32.69       30.46      5.13 o 
   7  12   2       19.11       16.19      4.94 o 
   8  12   2       13.43       15.07      6.48 o 
   9  12   2       20.34       18.43     11.67 o 
 -11  13   2        7.74        6.55      3.62 o 
 -10  13   2       12.95       18.52      6.94 o 
  -9  13   2       38.33       39.58     10.62 o 
  -8  13   2       39.24       39.87      8.48 o 
  -7  13   2        0.44        4.88      2.96 o 
  -6  13   2        0.14        3.39      2.90 o 
  -5  13   2       58.22       80.80     13.81 o 
  -4  13   2       63.38       67.51     13.75 o 
  -3  13   2        2.16        1.37      5.57 o 
  -2  13   2       98.41      108.77     13.76 o 
  -1  13   2       31.84       53.72     10.68 o 
   0  13   2      959.81      980.84     18.38 o 
   1  13   2       15.31       23.95      5.11 o 
   2  13   2      187.27      172.93     11.54 o 
   3  13   2        7.85        6.69      3.35 o 
   4  13   2       22.49       22.66      6.58 o 
   5  13   2      290.36      298.01     15.81 o 
   6  13   2       11.62        7.99      3.30 o 
   7  13   2        5.64       12.32      6.24 o 
   8  13   2        5.97        8.89      3.23 o 
   9  13   2       19.52       22.39      8.84 o 
 -11  14   2       48.77       30.25     19.96 o 
 -10  14   2       86.43       52.17     20.29 o 
  -9  14   2      430.22      498.40     18.49 o 
  -8  14   2       15.88       18.35      8.06 o 
  -7  14   2        4.75        6.78      3.58 o 
  -6  14   2       47.64       38.46     10.07 o 
  -5  14   2      366.83      432.27     14.23 o 
  -4  14   2       30.11       40.04      9.05 o 
  -3  14   2       59.38       55.43     13.71 o 
  -2  14   2       13.47       15.95      5.26 o 
  -1  14   2      844.94      787.10     20.41 o 
   0  14   2       65.70       63.10     11.62 o 
   1  14   2       70.08       76.72     12.58 o 
   2  14   2       15.44       15.21      5.88 o 
   3  14   2      344.07      331.89     13.94 o 
   4  14   2      358.70      373.15     12.47 o 
   5  14   2      809.79      746.24     10.31 o 
   6  14   2       44.17       45.00      9.84 o 
   7  14   2        0.32        6.91      5.95 o 
   8  14   2       55.38       44.32     17.25 o 
   9  14   2       23.53       18.35      8.09 o 
 -10  15   2      113.90      109.00     32.17 o 
  -9  15   2      327.76      423.27     28.47 o 
  -8  15   2        9.62       18.46      5.95 o 
  -7  15   2      179.50      161.40     25.68 o 
  -6  15   2        6.97        7.05      2.92 o 
  -5  15   2        0.71       12.93      4.30 o 
  -4  15   2        5.45        6.46      3.92 o 
  -3  15   2       24.50       30.37      6.43 o 
  -2  15   2      798.38      741.89     18.64 o 
  -1  15   2     1091.12     1065.28     25.17 o 
   0  15   2      232.44      235.46     16.64 o 
   1  15   2        5.26        4.88      6.15 o 
   2  15   2        0.69        4.86      4.15 o 
   3  15   2      133.10      131.43      8.48 o 
   4  15   2      755.31      781.41     28.75 o 
   5  15   2       18.04       12.74      4.89 o 
   6  15   2       91.45       88.83     19.76 o 
   7  15   2        6.56        2.49      5.48 o 
   8  15   2       20.67       14.73      8.23 o 
 -10  16   2       67.96       43.70     13.88 o 
  -9  16   2       84.76       77.93     21.77 o 
  -8  16   2       65.12       65.30     19.70 o 
  -7  16   2        1.23        9.90      4.74 o 
  -6  16   2        5.84        4.60      4.28 o 
  -5  16   2       24.09       25.47      6.61 o 
  -4  16   2       34.82       35.59      8.92 o 
  -3  16   2       32.87       26.99      6.70 o 
  -2  16   2      169.14      179.30     11.69 o 
  -1  16   2      430.79      448.04     17.40 o 
   0  16   2      987.23      945.76     23.11 o 
   1  16   2     1141.80     1218.17     27.39 o 
   2  16   2      256.61      269.59     10.92 o 
   3  16   2       80.72       90.10     17.31 o 
   4  16   2       11.06        8.82      3.88 o 
   5  16   2      102.29       92.28     10.10 o 
   6  16   2        0.50       21.34      7.90 o 
   7  16   2        6.74       11.09      5.85 o 
   8  16   2        5.23        6.65      4.75 o 
 -10  17   2      223.17      256.16     21.47 o 
  -9  17   2      927.18     1148.72     42.97 o 
  -8  17   2       54.24       84.49     20.74 o 
  -7  17   2       47.11       49.95     11.74 o 
  -6  17   2       12.46       10.24      4.26 o 
  -5  17   2       59.82       62.33     13.53 o 
  -4  17   2       27.53       22.15      5.15 o 
  -3  17   2      107.98      122.44     25.00 o 
  -2  17   2       11.98       13.47      6.65 o 
  -1  17   2        0.52       -1.65      6.68 o 
   0  17   2     2087.06     2122.54     43.84 o 
   1  17   2      550.21      529.47     15.23 o 
   2  17   2      104.09      114.14     19.49 o 
   3  17   2     1688.21     1685.57     53.45 o 
   4  17   2      313.63      317.54     17.93 o 
   5  17   2       96.50      101.58     16.70 o 
   6  17   2       38.45       25.80     10.84 o 
   7  17   2        3.41       12.52      5.49 o 
   8  17   2        7.55       10.76      4.98 o 
  -9  18   2        7.67       11.33      6.41 o 
  -8  18   2      175.57      200.51     36.41 o 
  -7  18   2       33.56       35.19     12.66 o 
  -6  18   2       16.52       12.93      4.63 o 
  -5  18   2      144.82      137.14     17.87 o 
  -4  18   2        3.29        6.47      5.72 o 
  -3  18   2       41.19       37.22      9.49 o 
  -2  18   2       70.20       61.49     15.81 o 
  -1  18   2      188.94      178.31     21.55 o 
   0  18   2      766.44      729.22     16.37 o 
   1  18   2      109.75      102.40     16.26 o 
   2  18   2      197.34      188.09     12.84 o 
   3  18   2       39.16       43.67     10.52 o 
   4  18   2      262.35      230.59     10.68 o 
   5  18   2       39.52       36.01      9.47 o 
   6  18   2        8.44        6.41      6.91 o 
   7  18   2       36.31       41.20     18.24 o 
  -9  19   2       22.93       17.83      8.56 o 
  -8  19   2       88.32       93.06     22.50 o 
  -7  19   2        3.30        6.21      7.47 o 
  -6  19   2        9.28        5.63      3.80 o 
  -5  19   2      157.49      119.21     23.91 o 
  -4  19   2       40.83       33.96     10.77 o 
  -3  19   2       11.13       12.10      6.04 o 
  -2  19   2        0.59        2.80      4.18 o 
  -1  19   2     1003.59      965.27     21.25 o 
   0  19   2        5.14        6.73      5.13 o 
   1  19   2      129.22      139.32     12.66 o 
   2  19   2       48.11       43.85     11.10 o 
   3  19   2       99.71       89.91     19.22 o 
   4  19   2       10.37       12.82      4.28 o 
   5  19   2       50.98       38.38     15.41 o 
   6  19   2      100.76      139.32     21.27 o 
   7  19   2       15.39       20.52      9.35 o 
  -8  20   2        0.51        6.29      5.08 o 
  -7  20   2        0.96        1.80      7.07 o 
  -6  20   2       14.10       14.00      4.54 o 
  -5  20   2       20.98       21.61      5.74 o 
  -4  20   2        9.21       11.67      5.24 o 
  -3  20   2       19.39       28.41      7.33 o 
  -2  20   2        1.39        7.84      5.35 o 
  -1  20   2      232.46      228.45     11.88 o 
   0  20   2      357.36      360.95     13.59 o 
   1  20   2       35.92       28.84      6.53 o 
   2  20   2      155.24      153.55     12.97 o 
   3  20   2        2.34        8.36      4.59 o 
   4  20   2       96.92       81.39     16.98 o 
   5  20   2       12.66       29.03      9.52 o 
   6  20   2       72.81       63.90     21.61 o 
  -8  21   2        4.23       16.38      7.36 o 
  -7  21   2      150.98      142.17     42.13 o 
  -6  21   2       83.12       72.29     27.41 o 
  -5  21   2       20.09       13.26      6.95 o 
  -4  21   2        1.13        2.27      5.74 o 
  -3  21   2       35.22       34.63      9.10 o 
  -2  21   2       44.90       52.62     12.20 o 
  -1  21   2       35.69       37.11      9.52 o 
   0  21   2       19.52       15.78      5.59 o 
   1  21   2        7.85        5.56      4.62 o 
   2  21   2       56.73       50.50     12.71 o 
   3  21   2       14.05       12.54      4.76 o 
   4  21   2        6.42       22.70      7.86 o 
   5  21   2       70.75       48.01     22.49 o 
   6  21   2       24.78       25.63     10.50 o 
  -7  22   2        3.27        3.82      5.90 o 
  -6  22   2       24.37        9.27      6.14 o 
  -5  22   2        1.00        8.45      5.99 o 
  -4  22   2       16.44       14.13      3.52 o 
  -3  22   2       35.44       38.16     10.94 o 
  -2  22   2      177.99      173.02     34.26 o 
  -1  22   2       48.07       38.34     13.58 o 
   0  22   2       29.13       34.24      8.46 o 
   1  22   2        2.56        0.02      7.83 o 
   2  22   2        2.08        5.19      5.36 o 
   3  22   2        6.31       15.81      5.79 o 
   4  22   2       19.99       26.83     11.08 o 
   5  22   2        0.81        2.89      7.14 o 
  -6  23   2       10.87       14.15      7.43 o 
  -5  23   2        4.71        4.92      6.22 o 
  -4  23   2        0.02        4.41      4.54 o 
  -3  23   2      289.56      319.50     20.85 o 
  -2  23   2        0.82        0.80      6.05 o 
  -1  23   2      139.79      151.18     18.92 o 
   0  23   2        3.77        7.45      5.38 o 
   1  23   2      145.92      121.71     27.44 o 
   2  23   2      101.56       76.58     23.33 o 
   3  23   2      142.41       92.59     27.01 o 
   4  23   2       18.13       14.34      6.02 o 
  -5  24   2      220.24      254.88     36.15 o 
  -4  24   2      384.62      437.49     21.52 o 
  -3  24   2      342.66      378.96     21.50 o 
  -2  24   2       55.19       53.33     12.33 o 
  -1  24   2       36.84       35.14      8.62 o 
   0  24   2        0.01        9.38      6.10 o 
   1  24   2       50.31       45.19     13.50 o 
   2  24   2        3.60        3.09      5.08 o 
   3  24   2        8.20       12.07      7.07 o 
   4  24   2       12.42       15.48      6.35 o 
  -4  25   2      157.33      161.03     14.88 o 
  -3  25   2        6.80        6.22      3.87 o 
  -2  25   2       35.16       31.55     11.79 o 
  -1  25   2      145.93      156.42     20.40 o 
   0  25   2        0.31       13.63      5.92 o 
   1  25   2      115.03       93.81     15.65 o 
   2  25   2       17.33       19.91      7.68 o 
  -2  26   2       95.40       82.44     23.62 o 
  -1  26   2       35.17       22.14      8.97 o 
   0  26   2        2.47        0.27      5.33 o 
 -13   1   3       52.74       25.92     18.77 o 
 -12   1   3       32.18       25.72     15.94 o 
 -11   1   3       56.94       46.64     19.21 o 
 -10   1   3        5.26       13.70      3.40 o 
  -9   1   3        3.93        3.23      2.51 o 
  -8   1   3       26.70       22.00      2.93 o 
  -7   1   3       14.57       13.74      1.93 o 
  -6   1   3      150.63      129.84      4.29 o 
  -5   1   3      225.53      190.05      5.40 o 
  -4   1   3      317.30      278.01      5.91 o 
  -3   1   3      528.12      559.92      5.33 o 
  -2   1   3     2053.92     1971.17     11.21 o 
  -1   1   3     4103.19     4008.73     31.08 o 
   0   1   3      695.60      675.73      3.74 o 
   1   1   3      166.42      164.60      2.59 o 
   2   1   3      728.32      692.60      6.42 o 
   3   1   3     2137.47     2252.33     14.20 o 
   4   1   3      232.55      238.87      4.09 o 
   5   1   3       17.71       19.40      2.30 o 
   6   1   3        8.36        4.50      1.41 o 
   7   1   3       62.39       64.73      8.51 o 
   8   1   3       17.09        7.82      2.74 o 
   9   1   3        7.51       12.42     12.26 o 
  10   1   3       18.99       27.71     13.84 o 
 -13   2   3       15.48       16.05     11.21 o 
 -12   2   3        0.03        8.46      5.67 o 
 -11   2   3      191.42      143.16     32.13 o 
 -10   2   3      410.94      414.75      9.73 o 
  -9   2   3      440.75      450.64     10.86 o 
  -8   2   3      130.07      129.17      9.09 o 
  -7   2   3        0.08        2.92      1.19 o 
  -6   2   3        9.29        7.18      1.84 o 
  -5   2   3      171.72      190.14      4.74 o 
  -4   2   3      250.45      223.20      6.54 o 
  -3   2   3     2634.00     2822.11     24.99 o 
  -2   2   3     2921.89     2952.75     16.36 o 
  -1   2   3       82.60       83.86      2.46 o 
   0   2   3      122.77      105.81      2.26 o 
   1   2   3      104.06      134.75      3.23 o 
   2   2   3        0.86        2.56      0.91 o 
   3   2   3     1116.48     1176.36      9.75 o 
   4   2   3      806.86      876.22      7.85 o 
   5   2   3       31.79       32.67      3.82 o 
   6   2   3        2.51        5.26      1.22 o 
   7   2   3        2.33        5.51      2.14 o 
   8   2   3        1.41        3.48      3.79 o 
   9   2   3        5.45       18.65      8.85 o 
  10   2   3        0.49        6.05      7.04 o 
 -13   3   3        6.83        1.18      8.33 o 
 -12   3   3       12.24       19.52      9.16 o 
 -11   3   3        6.02        3.71      3.59 o 
 -10   3   3       78.05       75.86     10.31 o 
  -9   3   3       74.03       56.72      8.46 o 
  -8   3   3       44.47       56.79      6.81 o 
  -7   3   3      155.72      160.11      8.04 o 
  -6   3   3      163.17      169.65      5.01 o 
  -5   3   3       25.09       11.26      1.52 o 
  -4   3   3      338.78      329.31      5.25 o 
  -3   3   3      647.30      658.80      5.16 o 
  -2   3   3     2769.92     2665.37     13.26 o 
  -1   3   3      118.24      130.94      3.44 o 
   0   3   3      218.40      203.43      2.92 o 
   1   3   3      305.76      255.22      6.34 o 
   2   3   3     1808.23     1942.79     17.81 o 
   3   3   3      198.84      243.27      5.33 o 
   4   3   3       11.31       10.91      1.50 o 
   5   3   3       17.03       17.28      2.34 o 
   6   3   3      253.58      194.13      6.95 o 
   7   3   3      122.73       74.78     10.43 o 
   8   3   3       25.60       44.22     10.52 o 
   9   3   3       21.67       14.21      8.70 o 
  10   3   3       38.99       21.88     22.35 o 
 -13   4   3       15.82       14.91      7.26 o 
 -12   4   3       21.57       20.82      7.67 o 
 -11   4   3       77.34       51.23     13.28 o 
 -10   4   3       48.68       43.35      9.17 o 
  -9   4   3      293.88      292.65      6.25 o 
  -8   4   3       27.39       28.22      4.70 o 
  -7   4   3       54.08       48.70      5.01 o 
  -6   4   3      242.92      252.61      5.31 o 
  -5   4   3      139.97      143.62      4.26 o 
  -4   4   3       56.22       56.96      3.70 o 
  -3   4   3     3561.82     3639.64     23.85 o 
  -2   4   3      692.48      681.16      7.54 o 
  -1   4   3     2034.86     2110.46     13.93 o 
   0   4   3       78.17       84.51      3.23 o 
   1   4   3        9.02        8.80      1.35 o 
   2   4   3      770.02      806.47     25.31 o 
   3   4   3       19.54       23.97      2.25 o 
   4   4   3       12.24       11.03      1.89 o 
   5   4   3       50.65       39.38      5.31 o 
   6   4   3        9.95       19.80      3.41 o 
   7   4   3        1.54        5.03      3.01 o 
   8   4   3       14.61       21.81      5.24 o 
   9   4   3       82.08       51.28     23.59 o 
  10   4   3       81.88       63.75     31.91 o 
 -13   5   3        8.30       14.12     10.97 o 
 -12   5   3        4.40        8.56      6.01 o 
 -11   5   3        9.25       13.65      5.37 o 
 -10   5   3       15.24       18.03      4.54 o 
  -9   5   3      178.83      188.05      9.78 o 
  -8   5   3     1342.83     1437.55     30.18 o 
  -7   5   3      612.61      596.90     13.81 o 
  -6   5   3      376.63      363.30      6.51 o 
  -5   5   3        4.40        2.88      1.41 o 
  -4   5   3     2935.13     3147.77     27.39 o 
  -3   5   3     1198.18     1255.64     10.11 o 
  -2   5   3     4484.85     4431.75     18.11 o 
  -1   5   3     1125.82     1081.03      6.47 o 
   0   5   3        0.04        3.30      1.02 o 
   1   5   3      256.17      251.77      4.15 o 
   2   5   3      850.83      846.89     10.62 o 
   3   5   3        3.54        4.24      2.25 o 
   4   5   3      366.23      372.71      5.68 o 
   5   5   3      546.81      502.66     11.73 o 
   6   5   3      427.70      442.09     14.70 o 
   7   5   3      206.26      197.92      7.69 o 
   8   5   3       91.86       84.23     13.81 o 
   9   5   3      225.88      341.61     21.43 o 
  10   5   3       51.05       27.70     30.57 o 
 -12   6   3        0.85        5.23      5.07 o 
 -11   6   3        0.55        8.71      4.20 o 
 -10   6   3        1.67        6.15      3.37 o 
  -9   6   3      222.94      235.74     18.02 o 
  -8   6   3       45.64       30.65      5.49 o 
  -7   6   3      321.21      322.15      7.29 o 
  -6   6   3       46.34       55.78      7.04 o 
  -5   6   3     1241.70     1337.23     12.94 o 
  -4   6   3     4810.35     5195.67     47.40 o 
  -3   6   3      127.28      125.22      8.04 o 
  -2   6   3      102.76      111.98      4.51 o 
  -1   6   3       20.34       10.38      1.66 o 
   0   6   3       74.74       95.26      3.94 o 
   1   6   3        0.18        4.67      1.15 o 
   2   6   3       29.75       21.25      2.38 o 
   3   6   3       25.49       24.00      2.54 o 
   4   6   3       32.40       30.33      4.08 o 
   5   6   3      400.43      403.66     11.72 o 
   6   6   3        4.33        7.14      2.81 o 
   7   6   3       23.18       13.20      4.60 o 
   8   6   3       47.77       34.25      8.04 o 
   9   6   3      783.06      976.44     59.67 o 
  10   6   3       66.74       86.65     22.20 o 
 -12   7   3      109.38       96.89     44.80 o 
 -11   7   3       15.01        6.52      3.53 o 
 -10   7   3       34.42       33.59      8.04 o 
  -9   7   3       11.24        2.69      5.05 o 
  -8   7   3      417.60      397.85     21.05 o 
  -7   7   3       99.22       95.26      5.36 o 
  -6   7   3      244.78      227.11      6.42 o 
  -5   7   3       17.10       16.03      2.45 o 
  -4   7   3        6.38        7.17      2.30 o 
  -3   7   3      243.80      232.73      8.23 o 
  -2   7   3     1816.79     1884.75     15.03 o 
  -1   7   3      314.72      310.64      5.08 o 
   0   7   3       60.51       79.23      8.49 o 
   1   7   3     1642.86     1675.43     22.18 o 
   2   7   3      313.77      348.06      7.63 o 
   3   7   3       12.82       20.33      3.17 o 
   4   7   3       20.09       21.62      3.05 o 
   5   7   3      426.80      393.31      7.47 o 
   6   7   3       20.16       28.61      4.99 o 
   7   7   3      263.18      251.28     12.40 o 
   8   7   3       10.35        6.38      3.94 o 
   9   7   3       28.65       15.67      8.07 o 
  10   7   3       95.84       64.04     57.95 o 
 -12   8   3       50.75       35.73     20.18 o 
 -11   8   3        3.78        7.81      3.28 o 
 -10   8   3      150.15      130.00     31.16 o 
  -9   8   3      326.99      311.12     17.88 o 
  -8   8   3     1635.20     1577.09     66.20 o 
  -7   8   3      136.30      131.14      5.55 o 
  -6   8   3      249.94      255.22      9.36 o 
  -5   8   3       56.92      120.68     21.53 o 
  -4   8   3     1062.10     1120.55     15.73 o 
  -3   8   3     4079.67     4184.09     40.52 o 
  -2   8   3     1574.65     1809.16     23.57 o 
  -1   8   3      226.12      200.96      6.62 o 
   0   8   3      342.26      315.24      7.97 o 
   1   8   3       55.35       38.72      5.37 o 
   2   8   3       30.10       37.29      4.29 o 
   3   8   3      132.43      128.01      6.73 o 
   4   8   3       89.28       86.03      4.40 o 
   5   8   3      726.66      691.48     12.06 o 
   6   8   3      187.39      181.23      9.49 o 
   7   8   3        7.05        7.83      4.62 o 
   8   8   3       26.61        7.91      6.55 o 
   9   8   3        9.83       -0.05     15.54 o 
 -12   9   3        0.94       11.35      7.75 o 
 -11   9   3       18.34       16.25      4.73 o 
 -10   9   3       16.50       17.03      4.61 o 
  -9   9   3      146.86      167.40     20.57 o 
  -8   9   3        5.44        5.43      2.40 o 
  -7   9   3       47.68       32.81      4.92 o 
  -6   9   3       20.22       16.24      2.82 o 
  -5   9   3      519.75      559.20     10.06 o 
  -4   9   3      110.67      135.22     15.64 o 
  -3   9   3      901.15      891.46     29.41 o 
  -2   9   3        5.54        9.25      2.47 o 
  -1   9   3       55.40       87.45     11.91 o 
   0   9   3      249.76      227.01      7.00 o 
   1   9   3       36.74       47.64      4.56 o 
   2   9   3       31.85       37.48      4.27 o 
   3   9   3        2.41        5.79      1.81 o 
   4   9   3       49.48       53.49      7.15 o 
   5   9   3      664.89      614.38     14.66 o 
   6   9   3       87.45       84.40     17.32 o 
   7   9   3       22.05       16.38      6.24 o 
   8   9   3       65.82       65.63     18.82 o 
   9   9   3      106.55       94.09     13.55 o 
 -12  10   3        0.69        8.23      7.45 o 
 -11  10   3       19.14       12.43      5.34 o 
 -10  10   3       14.26       16.29      6.13 o 
  -9  10   3        0.78        7.65      4.94 o 
  -8  10   3        7.79        8.61      3.56 o 
  -7  10   3        1.43        2.83      1.92 o 
  -6  10   3       64.29       56.06      8.43 o 
  -5  10   3        0.70        0.30      3.18 o 
  -4  10   3     2505.84     2656.13     31.57 o 
  -3  10   3        0.80        4.66      3.98 o 
  -2  10   3      360.84      329.52     12.46 o 
  -1  10   3        1.13        7.73      2.47 o 
   0  10   3      119.26      137.18      7.02 o 
   1  10   3       67.75       78.86      5.40 o 
   2  10   3        0.31        3.38      1.60 o 
   3  10   3       13.13       13.66      2.84 o 
   4  10   3        7.22        5.94      1.45 o 
   5  10   3       63.62       50.58      7.51 o 
   6  10   3      110.15       98.91     23.28 o 
   7  10   3       31.82       22.20      8.58 o 
   8  10   3       50.16       58.34     14.54 o 
   9  10   3       81.10       64.79     31.52 o 
 -12  11   3        3.03        6.22      6.25 o 
 -11  11   3        3.02        8.07      5.96 o 
 -10  11   3       25.81       17.61      6.80 o 
  -9  11   3       12.26       22.83      6.37 o 
  -8  11   3        0.15        3.16      2.42 o 
  -7  11   3      584.77      539.34     15.16 o 
  -6  11   3       37.83       37.43      5.73 o 
  -5  11   3        3.28        6.76      3.72 o 
  -4  11   3       69.44       83.95     15.58 o 
  -3  11   3       63.16       85.29     17.03 o 
  -2  11   3       39.45       57.74     11.14 o 
  -1  11   3      111.09      121.71      9.96 o 
   0  11   3       42.06       61.26      8.52 o 
   1  11   3       33.47       46.96      7.92 o 
   2  11   3      191.05      171.63     10.81 o 
   3  11   3       33.70       24.58      4.15 o 
   4  11   3      299.38      276.12     14.59 o 
   5  11   3        7.63        7.90      3.21 o 
   6  11   3        1.41        5.70      4.75 o 
   7  11   3       36.17       34.34      9.57 o 
   8  11   3       46.19       30.15      9.73 o 
   9  11   3        0.05        3.63      5.93 o 
 -11  12   3        6.90       12.28      6.26 o 
 -10  12   3       93.57       80.68     23.58 o 
  -9  12   3       24.39       30.33      8.50 o 
  -8  12   3       33.06       29.26      6.61 o 
  -7  12   3       17.84       13.05      3.61 o 
  -6  12   3       23.75       35.97      6.49 o 
  -5  12   3       19.38       11.67      3.40 o 
  -4  12   3        0.90        8.75      4.50 o 
  -3  12   3       14.06       25.46      5.54 o 
  -2  12   3      111.06      107.34     18.12 o 
  -1  12   3      209.11      208.09      7.29 o 
   0  12   3       50.07       59.08      9.57 o 
   1  12   3        9.51       13.33      3.24 o 
   2  12   3       10.80       10.51      2.85 o 
   3  12   3       61.42       65.77      9.03 o 
   4  12   3      172.75      179.68     10.80 o 
   5  12   3        0.69        2.13      1.40 o 
   6  12   3        3.64        8.27      6.79 o 
   7  12   3        8.54        4.99      5.74 o 
   8  12   3       70.78       59.30     21.69 o 
   9  12   3       43.76       28.88     14.03 o 
 -11  13   3        4.20        6.25      5.37 o 
 -10  13   3        1.33        8.53      5.07 o 
  -9  13   3       62.83       56.26     16.48 o 
  -8  13   3        3.03        7.24      5.56 o 
  -7  13   3       74.62       65.04     12.43 o 
  -6  13   3       10.49        5.11      3.12 o 
  -5  13   3       54.79       60.36     10.90 o 
  -4  13   3        2.54        9.49      3.86 o 
  -3  13   3       83.51       98.86     18.87 o 
  -2  13   3       35.72       43.43      9.28 o 
  -1  13   3       48.56       50.71      7.15 o 
   0  13   3       11.13       15.08      4.63 o 
   1  13   3       20.14       29.93      5.24 o 
   2  13   3       28.76       26.96      5.49 o 
   3  13   3      183.56      148.92     14.13 o 
   4  13   3       44.24       37.39      7.11 o 
   5  13   3      181.39      169.70     11.50 o 
   6  13   3       31.96       24.08      9.66 o 
   7  13   3      118.91      108.25     25.04 o 
   8  13   3       95.54       74.41     33.17 o 
 -11  14   3       45.25       33.78      9.53 o 
 -10  14   3     1211.05     1507.76     33.25 o 
  -9  14   3        3.72       11.31      6.30 o 
  -8  14   3       51.28       63.26     14.59 o 
  -7  14   3       13.58        6.60      3.67 o 
  -6  14   3      113.81      120.24     16.37 o 
  -5  14   3      125.00      101.66     13.30 o 
  -4  14   3      146.45      156.66     16.70 o 
  -3  14   3        4.86       13.33      5.31 o 
  -2  14   3      148.45      157.49     16.84 o 
  -1  14   3      943.21      954.19     19.99 o 
   0  14   3       18.89       25.66      4.92 o 
   1  14   3        7.22       17.52      5.24 o 
   2  14   3        6.90        6.82      4.49 o 
   3  14   3     2240.62     2267.82     33.71 o 
   4  14   3      259.91      278.31     12.29 o 
   5  14   3      134.89      140.43     27.02 o 
   6  14   3        3.24        8.03      6.94 o 
   7  14   3       28.08       29.25     11.91 o 
   8  14   3       81.19       57.54     23.53 o 
 -11  15   3        8.55        6.66      5.28 o 
 -10  15   3        5.82        7.69      5.85 o 
  -9  15   3        1.34        3.87      6.71 o 
  -8  15   3       36.08       38.91     10.35 o 
  -7  15   3        4.69       16.27      5.00 o 
  -6  15   3        1.79        4.24      6.69 o 
  -5  15   3       56.07       82.64     11.28 o 
  -4  15   3        0.54        5.71      6.35 o 
  -3  15   3       16.09       13.17      4.33 o 
  -2  15   3       76.55       73.53     16.08 o 
  -1  15   3       43.31       56.11      8.91 o 
   0  15   3        0.13        5.33      3.41 o 
   1  15   3        6.43        7.49      4.14 o 
   2  15   3        5.01       10.73      4.16 o 
   3  15   3      388.16      345.97     16.84 o 
   4  15   3       62.34       66.03     10.47 o 
   5  15   3        1.72       10.40      7.79 o 
   6  15   3       48.55       41.65     13.26 o 
   7  15   3       23.39       12.21      5.46 o 
   8  15   3        2.39        2.52      5.89 o 
 -10  16   3        2.71        8.45      5.61 o 
  -9  16   3      104.27      122.11     29.32 o 
  -8  16   3       56.30       59.08     22.44 o 
  -7  16   3       85.14       79.12     17.36 o 
  -6  16   3      636.01      568.24     15.35 o 
  -5  16   3      104.63       66.52     16.22 o 
  -4  16   3      117.21      100.90     11.63 o 
  -3  16   3      393.06      366.18     16.72 o 
  -2  16   3        4.33        4.03      5.79 o 
  -1  16   3      225.65      212.78      9.31 o 
   0  16   3      203.32      197.42     14.97 o 
   1  16   3      128.10      136.11     21.62 o 
   2  16   3       27.68       37.14      5.86 o 
   3  16   3      169.68      161.01     13.10 o 
   4  16   3      146.97      117.96     15.18 o 
   5  16   3       17.33       25.44      7.83 o 
   6  16   3        0.13        9.43      5.29 o 
   7  16   3       66.87       63.00     20.28 o 
   8  16   3       65.48       50.80     27.40 o 
 -10  17   3       64.96       45.52     12.65 o 
  -9  17   3      229.20      251.90     23.60 o 
  -8  17   3       19.64       30.28      8.31 o 
  -7  17   3        2.97        3.63      5.41 o 
  -6  17   3       22.16       34.31      7.98 o 
  -5  17   3       22.96       13.10      5.42 o 
  -4  17   3        2.74        7.36      4.74 o 
  -3  17   3      298.66      257.02     13.86 o 
  -2  17   3       21.11       32.29      7.41 o 
  -1  17   3      393.70      399.83     14.44 o 
   0  17   3       24.77       22.85      6.00 o 
   1  17   3      185.83      187.01     22.15 o 
   2  17   3      329.69      348.00     17.47 o 
   3  17   3        0.24        1.33      2.45 o 
   4  17   3      662.75      659.89     19.28 o 
   5  17   3        1.64        2.78      3.89 o 
   6  17   3        1.83        3.49      5.29 o 
   7  17   3        0.59        8.41      6.85 o 
  -9  18   3       17.30       16.45      8.84 o 
  -8  18   3       27.23       18.73     10.35 o 
  -7  18   3        6.47        8.06      4.55 o 
  -6  18   3        6.60       12.93      4.78 o 
  -5  18   3        2.47        8.81      5.81 o 
  -4  18   3        3.62        6.27      5.34 o 
  -3  18   3        9.00        8.77      4.05 o 
  -2  18   3      107.37      123.60     22.33 o 
  -1  18   3     1237.79     1284.21     31.25 o 
   0  18   3       37.92       53.90     10.86 o 
   1  18   3       23.21       17.27      5.75 o 
   2  18   3        0.30        8.49      4.28 o 
   3  18   3      119.11       92.15     20.57 o 
   4  18   3       60.48       37.76     11.89 o 
   5  18   3       77.59       81.58     19.06 o 
   6  18   3        0.00        4.93      6.46 o 
   7  18   3       10.46        8.23      6.59 o 
  -9  19   3       11.70        9.58      5.37 o 
  -8  19   3        1.17       -5.13     10.36 o 
  -7  19   3       11.71       10.04      7.50 o 
  -6  19   3        0.21        6.04      3.82 o 
  -5  19   3       26.04       17.13      7.17 o 
  -4  19   3       50.05       42.94      9.95 o 
  -3  19   3       72.85       74.80     18.33 o 
  -2  19   3       59.79       53.51     13.16 o 
  -1  19   3      396.19      395.02     14.08 o 
   0  19   3        0.17        5.09      4.25 o 
   1  19   3        2.68        6.44      4.76 o 
   2  19   3       63.45       61.03     13.53 o 
   3  19   3        5.02        7.04      5.31 o 
   4  19   3       89.09       75.10     25.90 o 
   5  19   3       25.88       27.38     10.41 o 
   6  19   3       25.86       29.30     12.97 o 
  -8  20   3        3.59       12.46      5.78 o 
  -7  20   3        0.79        2.05      7.96 o 
  -6  20   3       12.62        8.37      4.83 o 
  -5  20   3        1.84       13.34      6.43 o 
  -4  20   3      140.63      111.79     28.60 o 
  -3  20   3       10.40        8.55      3.58 o 
  -2  20   3       65.48       69.82     17.12 o 
  -1  20   3       22.04       28.36      8.51 o 
   0  20   3      124.84      141.98     15.49 o 
   1  20   3       67.52       70.53     19.69 o 
   2  20   3       22.02       18.14      7.29 o 
   3  20   3       38.94       32.55     10.73 o 
   4  20   3       20.13       13.17      6.45 o 
   5  20   3       40.84       38.71     17.18 o 
   6  20   3        0.00        8.10      6.63 o 
  -8  21   3       27.73       16.50      9.58 o 
  -7  21   3       46.83       41.01     16.78 o 
  -6  21   3        6.16        6.20      3.27 o 
  -5  21   3        9.39       10.38      4.41 o 
  -4  21   3       18.18       21.57      7.56 o 
  -3  21   3        0.02        8.01      4.57 o 
  -2  21   3       87.30       80.60     15.29 o 
  -1  21   3        1.22        8.46      4.85 o 
   0  21   3       17.82       15.61      8.21 o 
   1  21   3       26.35       23.58      7.31 o 
   2  21   3       32.62       35.32     11.41 o 
   3  21   3       12.17       18.54      9.62 o 
   4  21   3       14.24       13.48      9.97 o 
   5  21   3       56.14       46.54     17.76 o 
  -7  22   3        0.07       12.51      6.58 o 
  -6  22   3        0.01       11.40      4.92 o 
  -5  22   3       12.12        4.57      5.80 o 
  -4  22   3        2.97        4.21      5.60 o 
  -3  22   3       30.39       27.13     10.28 o 
  -2  22   3      134.11      101.63     24.92 o 
  -1  22   3       12.00        2.67      9.73 o 
   0  22   3        0.70        3.63      5.47 o 
   1  22   3        0.80        6.60      5.30 o 
   2  22   3        5.90        8.08      4.04 o 
   3  22   3        1.26       12.16      6.66 o 
   4  22   3       24.92       23.05      8.66 o 
  -6  23   3       69.94       47.56     22.01 o 
  -5  23   3       54.57       39.70     14.31 o 
  -4  23   3       64.31       49.35     17.94 o 
  -3  23   3      967.63     1171.14     30.19 o 
  -2  23   3       10.73        8.32      4.57 o 
  -1  23   3       17.09       21.19      6.14 o 
   0  23   3        8.64       11.01      5.67 o 
   1  23   3        0.05        4.98      4.24 o 
   2  23   3        0.07       11.03      5.04 o 
   3  23   3        2.35       12.60      8.06 o 
   4  23   3       29.04       24.92     10.71 o 
  -5  24   3      117.30      100.70     13.35 o 
  -4  24   3      247.39      219.31     19.93 o 
  -3  24   3      190.77      246.07     17.85 o 
  -2  24   3        8.37       13.49      4.58 o 
  -1  24   3        8.33        4.70      4.90 o 
   0  24   3        8.04        9.58      4.91 o 
   1  24   3       14.31       17.74      4.27 o 
   2  24   3        1.37        5.08      6.95 o 
   3  24   3       99.84      116.19     28.66 o 
  -4  25   3       51.09       35.68     18.96 o 
  -3  25   3       32.08       39.28     10.47 o 
  -2  25   3      207.32      212.08     20.75 o 
  -1  25   3        2.67        7.85      7.14 o 
   0  25   3       51.92       36.31     13.08 o 
   1  25   3       40.99       27.93     11.55 o 
 -13   0   4       43.97       51.80     33.62 o 
 -12   0   4      138.88       85.91     65.47 o 
 -11   0   4       40.73       25.32     14.39 o 
 -10   0   4      266.57      250.57     33.76 o 
  -9   0   4      196.44      213.65     23.94 o 
  -8   0   4        8.59        6.64      2.23 o 
  -7   0   4        9.55        6.80      2.46 o 
  -6   0   4      195.41      174.32      4.69 o 
  -5   0   4       18.23       37.52      4.42 o 
  -4   0   4      210.61      204.76      6.91 o 
  -3   0   4     5926.64     5971.32     80.68 o 
  -2   0   4     8868.97     8955.52    315.89 o 
  -1   0   4        9.26        6.65      1.74 o 
   0   0   4     1992.39     1978.90     20.75 o 
   1   0   4       22.25       51.40      3.31 o 
   2   0   4       51.89       55.57      5.18 o 
   3   0   4     2146.86     2254.55     18.97 o 
   4   0   4      131.46      128.47     10.00 o 
   5   0   4        2.61        1.65      1.85 o 
   6   0   4        3.20       19.17      6.28 o 
   7   0   4      110.40       58.14     18.68 o 
   8   0   4        5.51       16.86      9.67 o 
   9   0   4        0.71        3.84     12.03 o 
 -13   1   4        2.96        7.63      5.56 o 
 -12   1   4        4.77        6.53      5.19 o 
 -11   1   4       84.10       90.30     22.56 o 
 -10   1   4      200.23      217.71     14.23 o 
  -9   1   4       71.28       75.48      7.64 o 
  -8   1   4        1.60        4.42      2.02 o 
  -7   1   4        8.53        8.17      2.01 o 
  -6   1   4      189.99      192.26      6.26 o 
  -5   1   4      179.72      154.26      5.57 o 
  -4   1   4        0.17        4.47      1.40 o 
  -3   1   4      203.21      191.75      3.43 o 
  -2   1   4     2330.56     2216.24     14.97 o 
  -1   1   4     1344.80     1342.50      9.36 o 
   0   1   4        0.63        6.28      0.97 o 
   1   1   4       15.91       23.31      2.28 o 
   2   1   4      173.59      188.29      3.70 o 
   3   1   4      199.45      194.91      6.97 o 
   4   1   4        0.10        1.86      1.04 o 
   5   1   4       69.09       76.88      5.49 o 
   6   1   4       22.75       12.35      3.08 o 
   7   1   4      113.61       92.39     19.56 o 
   8   1   4        0.12        5.17      7.25 o 
   9   1   4       16.64       24.11      7.07 o 
 -13   2   4        0.64        8.27      5.73 o 
 -12   2   4        0.51        8.90      5.90 o 
 -11   2   4       55.78       45.11     15.48 o 
 -10   2   4        1.52        4.75      1.99 o 
  -9   2   4      244.67      270.10      7.69 o 
  -8   2   4      372.09      379.16     12.25 o 
  -7   2   4      218.37      208.82      7.50 o 
  -6   2   4       58.06       57.30      6.23 o 
  -5   2   4      251.81      262.10      7.52 o 
  -4   2   4       86.29       83.39      8.59 o 
  -3   2   4       69.77       74.60      3.94 o 
  -2   2   4        7.77       10.29      1.39 o 
  -1   2   4     1418.95     1449.02     13.55 o 
   0   2   4      727.91      707.51      9.14 o 
   1   2   4      904.27      845.23     14.30 o 
   2   2   4       62.80       70.09      2.38 o 
   3   2   4      185.40      205.04      5.76 o 
   4   2   4      130.17      120.78      5.66 o 
   5   2   4      504.70      477.56      8.76 o 
   6   2   4      244.33      216.44      8.30 o 
   7   2   4       23.04       21.92      6.45 o 
   8   2   4        0.23        8.41     17.85 o 
   9   2   4        1.36       18.44      9.66 o 
 -13   3   4        4.27       10.18      5.08 o 
 -12   3   4        0.53        6.60      5.68 o 
 -11   3   4       47.70       37.38      7.62 o 
 -10   3   4       95.76       91.20      9.54 o 
  -9   3   4       28.28       25.40      5.28 o 
  -8   3   4      128.97      119.24     12.21 o 
  -7   3   4       11.54       13.78      3.04 o 
  -6   3   4       11.92       17.62      2.98 o 
  -5   3   4      268.34      331.17     10.47 o 
  -4   3   4      834.21      887.87     12.67 o 
  -3   3   4       26.19       31.64      3.35 o 
  -2   3   4       26.44       24.02      2.11 o 
  -1   3   4     1184.48     1092.17      7.81 o 
   0   3   4        3.94        4.74      1.21 o 
   1   3   4      240.90      238.22      6.13 o 
   2   3   4      583.22      666.52     12.14 o 
   3   3   4        0.50        3.88      2.06 o 
   4   3   4       27.08       28.18      3.25 o 
   5   3   4      381.38      325.55      8.37 o 
   6   3   4        1.47        2.83      1.70 o 
   7   3   4        1.80        4.24      3.86 o 
   8   3   4       18.21       13.44      5.75 o 
 -13   4   4      115.75       82.40     40.38 o 
 -12   4   4       91.87       66.73     34.85 o 
 -11   4   4        9.73       11.13      6.47 o 
 -10   4   4       57.01       48.35      9.79 o 
  -9   4   4       29.68       31.49      5.37 o 
  -8   4   4       35.74       38.64      5.06 o 
  -7   4   4      300.01      285.14      7.71 o 
  -6   4   4       68.13       78.48      8.74 o 
  -5   4   4       22.72       32.83      4.80 o 
  -4   4   4      332.22      350.36      5.85 o 
  -3   4   4     1526.75     1509.36     13.48 o 
  -2   4   4      520.55      509.63      5.76 o 
  -1   4   4     2036.42     2052.82     16.60 o 
   0   4   4      809.50      843.21     11.73 o 
   1   4   4     1643.12     1701.50     22.37 o 
   2   4   4      808.22      829.49     10.10 o 
   3   4   4       20.84       31.09      4.11 o 
   4   4   4       79.18       60.18      5.71 o 
   5   4   4        7.31        7.94      1.93 o 
   6   4   4       35.90       26.95      5.42 o 
   7   4   4      131.72      124.14     13.80 o 
   8   4   4       19.83       20.21     10.45 o 
   9   4   4       29.60       46.35     26.30 o 
 -13   5   4        3.65       11.09      7.00 o 
 -12   5   4        0.73        6.04      7.60 o 
 -11   5   4       17.40       15.47      5.45 o 
 -10   5   4      768.25      892.01     32.62 o 
  -9   5   4      226.62      209.41      9.12 o 
  -8   5   4        7.01        7.54      1.72 o 
  -7   5   4      435.91      421.92     10.97 o 
  -6   5   4      132.93      140.25      4.28 o 
  -5   5   4       75.20       80.39      6.72 o 
  -4   5   4      453.71      490.50      9.40 o 
  -3   5   4       40.02       37.11      4.69 o 
  -2   5   4      504.61      497.42      6.05 o 
  -1   5   4      322.34      335.00      4.95 o 
   0   5   4       23.06       59.20      4.96 o 
   1   5   4      632.83      671.11     18.41 o 
   2   5   4        0.00        4.35      2.96 o 
   3   5   4      418.10      414.27      9.48 o 
   4   5   4      467.63      459.46     10.67 o 
   5   5   4      437.63      463.66     13.04 o 
   6   5   4        8.35       -1.47      5.01 o 
   7   5   4       14.50        9.76      4.54 o 
   8   5   4       12.89       14.46      9.80 o 
   9   5   4       11.30       24.30     13.92 o 
 -13   6   4        7.65       16.34      5.91 o 
 -12   6   4       69.75       48.09     26.11 o 
 -11   6   4       46.44       53.12     10.01 o 
 -10   6   4       42.11       48.88     10.21 o 
  -9   6   4      102.15      111.87      6.74 o 
  -8   6   4      758.27      750.11     13.20 o 
  -7   6   4       62.53       50.22      5.62 o 
  -6   6   4        1.02        5.12      2.32 o 
  -5   6   4       88.97      100.64      7.70 o 
  -4   6   4      419.48      477.92     10.75 o 
  -3   6   4        5.28        4.39      1.96 o 
  -2   6   4       94.24      117.55      6.87 o 
  -1   6   4       56.09       59.19      5.55 o 
   0   6   4     1022.43     1002.09     11.61 o 
   1   6   4      481.29      513.99     11.48 o 
   2   6   4      327.71      345.51      8.05 o 
   3   6   4      805.16      859.26     14.83 o 
   4   6   4        7.79       14.47      2.96 o 
   5   6   4     1685.91     1394.42    114.34 o 
   6   6   4       16.87        9.04      3.12 o 
   7   6   4       71.28       63.83     15.09 o 
   8   6   4       28.05       24.35      8.69 o 
   9   6   4       54.26       55.04     37.97 o 
 -13   7   4        8.23        7.36      8.19 o 
 -12   7   4        0.60       11.31      9.78 o 
 -11   7   4       18.82       26.57      6.20 o 
 -10   7   4        7.26        3.32      5.04 o 
  -9   7   4       19.62       15.10      3.69 o 
  -8   7   4      777.97      751.59     23.54 o 
  -7   7   4       55.43       40.06      6.17 o 
  -6   7   4      137.51      139.75     10.89 o 
  -5   7   4       44.85       45.08      7.37 o 
  -4   7   4     2893.96     3155.09     30.99 o 
  -3   7   4      758.78      685.69     11.30 o 
  -2   7   4     1084.53     1006.90     13.83 o 
  -1   7   4      694.75      597.98      7.38 o 
   0   7   4      267.46      243.17      6.58 o 
   1   7   4       46.39       36.03      3.52 o 
   2   7   4      148.28      151.09      7.63 o 
   3   7   4        1.39        5.31      3.95 o 
   4   7   4       21.81       20.57      4.12 o 
   5   7   4       44.97       41.76      6.63 o 
   6   7   4        0.35        6.03      3.79 o 
   7   7   4       42.87       24.14      8.34 o 
   8   7   4        7.11        5.79      5.10 o 
   9   7   4       15.91       36.31     34.16 o 
 -12   8   4        4.69        9.33      5.56 o 
 -11   8   4       40.40       38.94     12.46 o 
 -10   8   4       62.73       63.81     16.95 o 
  -9   8   4        1.70        1.46      1.98 o 
  -8   8   4       23.74       18.80      3.99 o 
  -7   8   4      226.73      221.04     10.92 o 
  -6   8   4        0.00        5.58      3.62 o 
  -5   8   4      974.87     1048.24     25.68 o 
  -4   8   4       31.76       31.55      4.98 o 
  -3   8   4      598.22      576.96     10.25 o 
  -2   8   4        2.25        1.44      2.20 o 
  -1   8   4        4.71        4.92      2.38 o 
   0   8   4       10.17       24.59      3.28 o 
   1   8   4      220.11      218.08      6.01 o 
   2   8   4       20.49       27.23      2.29 o 
   3   8   4      399.15      412.56     12.57 o 
   4   8   4       30.41       24.93      5.75 o 
   5   8   4       62.99       67.44      9.89 o 
   6   8   4       14.41       19.88      5.14 o 
   7   8   4      132.40      104.58     26.15 o 
   8   8   4       48.58       41.54     14.53 o 
   9   8   4        3.75       21.26     15.98 o 
 -12   9   4       43.02       33.42     16.90 o 
 -11   9   4       15.00       11.35      3.31 o 
 -10   9   4       96.52       93.62     22.43 o 
  -9   9   4       13.09       14.98      4.58 o 
  -8   9   4       61.44       53.13      9.25 o 
  -7   9   4       82.37       63.23      8.54 o 
  -6   9   4       18.01       21.39      4.05 o 
  -5   9   4       18.15       17.79      5.61 o 
  -4   9   4       53.01       71.24      9.97 o 
  -3   9   4       53.00       58.54      6.55 o 
  -2   9   4       87.91      103.01     10.79 o 
  -1   9   4       28.00       27.70      4.55 o 
   0   9   4      157.80      139.84     11.49 o 
   1   9   4       83.52       91.11      7.14 o 
   2   9   4       27.97       31.77      4.23 o 
   3   9   4      152.36      143.85      6.49 o 
   4   9   4      131.09      115.43     11.09 o 
   5   9   4      102.43      105.11     20.39 o 
   6   9   4       39.77       28.30      7.40 o 
   7   9   4       44.43       30.41     11.24 o 
   8   9   4      128.94      135.04     26.63 o 
   9   9   4        7.26       15.49     13.40 o 
 -12  10   4        1.19        8.72      3.56 o 
 -11  10   4        0.17        5.62      3.29 o 
 -10  10   4        0.76        3.30      4.51 o 
  -9  10   4      687.50      706.17     17.50 o 
  -8  10   4       50.22       39.62      6.99 o 
  -7  10   4       31.09       31.91      5.39 o 
  -6  10   4        0.52        3.64      4.36 o 
  -5  10   4        0.23        5.79      4.45 o 
  -4  10   4      193.84      193.34     12.22 o 
  -3  10   4     1469.72     1513.12     27.38 o 
  -2  10   4       35.57       33.98      5.37 o 
  -1  10   4        0.09        7.18      3.04 o 
   0  10   4       57.84       68.84      7.12 o 
   1  10   4        0.01        4.98      1.80 o 
   2  10   4        3.48        2.85      2.64 o 
   3  10   4       15.79       10.36      2.45 o 
   4  10   4      649.48      633.48     25.18 o 
   5  10   4       91.66       87.28     17.43 o 
   6  10   4       92.62       77.54     17.83 o 
   7  10   4        6.91        4.71      4.13 o 
   8  10   4        0.05        3.88      5.72 o 
 -12  11   4       26.85       26.53      9.13 o 
 -11  11   4       17.89       23.00      6.97 o 
 -10  11   4       80.73       71.96     18.83 o 
  -9  11   4       15.84       22.68      6.63 o 
  -8  11   4        1.91        6.60      3.13 o 
  -7  11   4      188.90      178.08     10.02 o 
  -6  11   4       50.62       75.33     13.14 o 
  -5  11   4        0.00        1.96      4.30 o 
  -4  11   4      213.85      222.16      8.86 o 
  -3  11   4       84.47       93.48     13.45 o 
  -2  11   4      168.09      139.87     10.92 o 
  -1  11   4      116.49       96.52     12.94 o 
   0  11   4       24.78       23.35      3.69 o 
   1  11   4       28.08       33.30      4.83 o 
   2  11   4        1.50        2.98      1.97 o 
   3  11   4      223.84      184.50     13.38 o 
   4  11   4        1.16        1.64      1.47 o 
   5  11   4       10.45       14.14      5.31 o 
   6  11   4        0.93       13.97      6.79 o 
   7  11   4        1.18        4.95      5.00 o 
   8  11   4        0.87       11.73      8.20 o 
 -12  12   4       18.07       15.01      8.79 o 
 -11  12   4        3.34        8.76      5.89 o 
 -10  12   4       53.13       60.95     12.31 o 
  -9  12   4        5.12       -1.72      7.20 o 
  -8  12   4       28.74       13.01      6.56 o 
  -7  12   4       36.50       32.04      6.07 o 
  -6  12   4        9.79       12.06      8.77 o 
  -5  12   4       10.62        4.80      4.40 o 
  -4  12   4       63.44       61.92     12.11 o 
  -3  12   4       57.50       56.85      9.39 o 
  -2  12   4       52.68       51.81      7.60 o 
  -1  12   4      315.35      288.46      9.93 o 
   0  12   4       13.83       21.47      3.68 o 
   1  12   4        0.04        7.77      4.15 o 
   2  12   4       86.75       82.09      7.16 o 
   3  12   4        7.77        9.82      3.07 o 
   4  12   4       62.59       60.12     10.13 o 
   5  12   4      194.86      188.05     28.03 o 
   6  12   4       72.40       60.12     14.26 o 
   7  12   4        0.96        5.59      5.68 o 
   8  12   4      104.53      106.87     21.88 o 
 -11  13   4       38.96       18.01      8.79 o 
 -10  13   4        4.59        9.60      9.50 o 
  -9  13   4       89.81       77.77     16.57 o 
  -8  13   4      157.44      175.63      9.96 o 
  -7  13   4       41.46       33.65      7.32 o 
  -6  13   4       37.07       19.09      4.77 o 
  -5  13   4       36.85       44.38      8.46 o 
  -4  13   4        4.60       13.53      5.06 o 
  -3  13   4       20.75       16.42      5.03 o 
  -2  13   4        9.75       11.26      3.72 o 
  -1  13   4        6.44       13.01      3.39 o 
   0  13   4       26.32       30.32      7.04 o 
   1  13   4        8.49        8.15      1.89 o 
   2  13   4       14.72       16.33      3.39 o 
   3  13   4       46.68       51.39      7.12 o 
   4  13   4      148.60      162.55      9.39 o 
   5  13   4      110.96      105.83     26.57 o 
   6  13   4       12.07       10.84      4.40 o 
   7  13   4        4.42       10.69      6.71 o 
   8  13   4       89.40       79.03     21.97 o 
 -11  14   4        0.00        8.46      4.93 o 
 -10  14   4      243.48      282.08     28.28 o 
  -9  14   4       46.67       50.68     15.27 o 
  -8  14   4        5.63        6.78      4.85 o 
  -7  14   4        0.27        4.83      4.38 o 
  -6  14   4        6.32        7.65      3.93 o 
  -5  14   4      123.30      129.06     17.34 o 
  -4  14   4        0.15       -0.02      5.76 o 
  -3  14   4       73.79       68.94     10.87 o 
  -2  14   4       65.40       70.98     11.04 o 
  -1  14   4       24.90       28.98      7.09 o 
   0  14   4        3.92        6.55      4.01 o 
   1  14   4      503.62      528.36     15.53 o 
   2  14   4       40.51       41.88      7.47 o 
   3  14   4      371.83      385.04     10.09 o 
   4  14   4      288.87      313.38     19.68 o 
   5  14   4        0.88        0.59      7.07 o 
   6  14   4        0.16        0.88      8.35 o 
   7  14   4        6.11       10.30      5.88 o 
 -11  15   4      155.18       90.51     40.95 o 
 -10  15   4      139.55      137.61     36.77 o 
  -9  15   4       61.37       60.16     16.35 o 
  -8  15   4       29.45       32.07      7.24 o 
  -7  15   4        6.88        4.41      3.88 o 
  -6  15   4       97.69      129.83     18.14 o 
  -5  15   4        3.58        9.08      5.33 o 
  -4  15   4        3.31        3.21      4.36 o 
  -3  15   4      127.04      136.14     17.13 o 
  -2  15   4     2420.08     2533.05     37.28 o 
  -1  15   4      881.41      851.89     20.90 o 
   0  15   4      152.68      165.08     14.29 o 
   1  15   4      132.91      149.29     17.88 o 
   2  15   4       11.42        8.64      3.62 o 
   3  15   4       35.89       30.79      6.51 o 
   4  15   4      173.00      166.65      9.85 o 
   5  15   4       42.86       24.88      8.86 o 
   6  15   4        5.85        3.99      4.46 o 
   7  15   4       39.25       38.38     11.08 o 
 -10  16   4      413.30      515.60     30.10 o 
  -9  16   4       21.20       20.40      7.41 o 
  -8  16   4       11.54       21.82      6.57 o 
  -7  16   4       25.48       15.86      5.82 o 
  -6  16   4        0.00        2.56      3.62 o 
  -5  16   4       33.16       20.04      6.95 o 
  -4  16   4       19.04       12.99      4.31 o 
  -3  16   4      236.15      183.42     11.44 o 
  -2  16   4      479.38      493.85     15.45 o 
  -1  16   4      189.08      177.40     12.92 o 
   0  16   4      173.58      172.99     12.64 o 
   1  16   4      299.93      296.37     14.34 o 
   2  16   4        0.31        6.67      2.90 o 
   3  16   4     1222.19     1222.40     19.74 o 
   4  16   4      231.18      236.07     16.05 o 
   5  16   4      123.62      116.45     13.71 o 
   6  16   4        0.73        9.31     11.29 o 
   7  16   4        3.34       10.04      4.21 o 
 -10  17   4        0.92        5.05      5.29 o 
  -9  17   4       35.29       29.14      9.63 o 
  -8  17   4        0.88        5.35      5.51 o 
  -7  17   4       50.52       49.23     11.52 o 
  -6  17   4       98.30       81.43     15.64 o 
  -5  17   4       84.80       76.13     10.95 o 
  -4  17   4       55.74       62.58     15.91 o 
  -3  17   4       80.44       83.07     14.47 o 
  -2  17   4        6.88        5.05      4.71 o 
  -1  17   4      316.74      329.86     12.40 o 
   0  17   4      131.69      139.49     10.07 o 
   1  17   4       27.23       35.59      7.62 o 
   2  17   4      478.96      500.83     13.91 o 
   3  17   4      268.51      295.95     14.49 o 
   4  17   4       16.54       21.97      8.17 o 
   5  17   4       12.78       13.93      8.80 o 
   6  17   4        0.76        7.11      5.62 o 
 -10  18   4        0.34        5.64      9.36 o 
  -9  18   4       24.56       28.75     11.04 o 
  -8  18   4        7.47       17.67      6.21 o 
  -7  18   4       49.54       35.18     10.66 o 
  -6  18   4       66.92       80.16      9.17 o 
  -5  18   4      111.79       77.64     20.74 o 
  -4  18   4       60.58       49.86     11.58 o 
  -3  18   4      191.66      194.79     14.61 o 
  -2  18   4       51.37       60.23     10.49 o 
  -1  18   4      105.97       90.15     17.80 o 
   0  18   4       10.20        7.95      6.17 o 
   1  18   4        2.25       10.11      4.24 o 
   2  18   4      157.49      164.24     10.34 o 
   3  18   4       56.23       48.62     11.04 o 
   4  18   4       10.77       13.60      6.93 o 
   5  18   4       12.36       11.77      5.42 o 
   6  18   4       22.42       26.49     10.04 o 
  -9  19   4      109.79       95.58     30.10 o 
  -8  19   4        3.41       16.17      8.11 o 
  -7  19   4       19.04        6.99      4.22 o 
  -6  19   4        7.69        4.69      4.73 o 
  -5  19   4        1.31        4.24      6.26 o 
  -4  19   4       23.21       23.16      7.25 o 
  -3  19   4      567.98      558.45     15.33 o 
  -2  19   4        0.03        4.80      4.21 o 
  -1  19   4      124.56      130.38     23.78 o 
   0  19   4        4.33        3.92      4.34 o 
   1  19   4        4.45       11.70      5.25 o 
   2  19   4      107.76       90.69     19.74 o 
   3  19   4       58.74       74.45     19.90 o 
   4  19   4        0.03       10.44      7.68 o 
   5  19   4        9.07       13.26      9.96 o 
  -9  20   4        3.69       10.73      6.29 o 
  -8  20   4       17.23       14.58      8.16 o 
  -7  20   4        1.19        5.10      6.26 o 
  -6  20   4       16.37        9.19      4.15 o 
  -5  20   4        0.45        2.91      4.00 o 
  -4  20   4       26.03       35.31      7.89 o 
  -3  20   4       17.66       31.52      7.05 o 
  -2  20   4        1.29        8.14      4.42 o 
  -1  20   4       60.53       60.62     14.35 o 
   0  20   4       44.30       41.64      8.98 o 
   1  20   4       14.67       10.46      4.59 o 
   2  20   4       83.57       84.66     19.39 o 
   3  20   4      136.19      116.74     29.68 o 
   4  20   4       29.88       37.11     12.45 o 
   5  20   4        3.47        6.60      8.45 o 
  -8  21   4       54.76       38.16     19.54 o 
  -7  21   4        0.02       12.60      5.85 o 
  -6  21   4       22.01       26.34     10.00 o 
  -5  21   4        2.49       -0.67      4.62 o 
  -4  21   4       94.71       91.02     24.30 o 
  -3  21   4       16.94       20.32      8.07 o 
  -2  21   4       55.51       51.34     11.40 o 
  -1  21   4        9.24        5.74      4.52 o 
   0  21   4        5.24        7.55      4.45 o 
   1  21   4        1.62        6.92      4.78 o 
   2  21   4        1.17        7.98      5.06 o 
   3  21   4        7.99        3.34      7.46 o 
   4  21   4       68.00       46.59     19.89 o 
  -7  22   4       20.59       21.38      8.35 o 
  -6  22   4        0.34        0.15      6.62 o 
  -5  22   4       20.17       20.72      8.16 o 
  -4  22   4      131.85      150.71     21.24 o 
  -3  22   4        1.08        3.94      3.90 o 
  -2  22   4       22.27       25.47      7.99 o 
  -1  22   4        2.04       -1.67      6.72 o 
   0  22   4        0.12        6.77      4.80 o 
   1  22   4        5.85        8.58      5.50 o 
   2  22   4       17.06       24.42     10.49 o 
   3  22   4        6.25       12.99     10.32 o 
   4  22   4        0.01       -5.38      9.51 o 
  -6  23   4       11.36       13.01      6.20 o 
  -5  23   4       54.38       36.60     21.55 o 
  -4  23   4       44.19       42.52     15.63 o 
  -3  23   4        1.66        9.14      5.62 o 
  -2  23   4      164.21      190.57     23.79 o 
  -1  23   4        0.93        7.88      4.49 o 
   0  23   4        0.06        5.52      4.94 o 
   1  23   4        0.32        1.93      8.13 o 
   2  23   4       20.55       13.84      7.24 o 
   3  23   4        0.00        4.46      6.49 o 
  -5  24   4       12.91       10.79      4.39 o 
  -4  24   4       72.37       51.38     18.65 o 
  -3  24   4        7.09        7.91      6.51 o 
  -2  24   4      122.75      104.95     28.57 o 
  -1  24   4        1.55        5.39      5.76 o 
   0  24   4        1.50        3.10      4.49 o 
   1  24   4       21.27       19.30      8.52 o 
   2  24   4       51.12       45.03     17.70 o 
  -4  25   4        0.18        5.08      4.45 o 
  -3  25   4       16.20       16.82      6.42 o 
  -2  25   4       37.52       32.75     12.62 o 
  -1  25   4        0.09        8.32      5.01 o 
   0  25   4       13.72       19.61      6.75 o 
 -13   1   5       10.49       11.98      7.47 o 
 -12   1   5       55.51       62.63     19.08 o 
 -11   1   5      683.98      780.07     23.04 o 
 -10   1   5        0.94        3.06      1.51 o 
  -9   1   5       43.58       50.16      7.31 o 
  -8   1   5        4.03        9.90      2.86 o 
  -7   1   5       12.10       19.82      2.78 o 
  -6   1   5      110.47      105.77      9.10 o 
  -5   1   5      110.23       90.41      7.86 o 
  -4   1   5       79.80       98.97     10.30 o 
  -3   1   5     1401.14     1351.83     21.28 o 
  -2   1   5    12924.09    14592.84    185.53 o 
  -1   1   5      495.22      480.29      5.10 o 
   0   1   5      165.74      174.47      4.45 o 
   1   1   5       66.99       73.05      4.86 o 
   2   1   5      688.58      683.30      7.58 o 
   3   1   5       41.37       43.33      4.39 o 
   4   1   5       15.22       17.85      2.82 o 
   5   1   5       27.84       29.32      5.01 o 
   6   1   5       17.14       13.75      3.83 o 
   7   1   5       21.03       42.63     15.42 o 
   8   1   5        0.14        7.17     14.47 o 
   9   1   5        6.30        6.84     12.76 o 
 -13   2   5        1.01       -1.88      8.22 o 
 -12   2   5        0.02        9.99      7.37 o 
 -11   2   5      176.11      162.55     28.99 o 
 -10   2   5      742.20      756.49     21.39 o 
  -9   2   5       84.77       93.16     10.51 o 
  -8   2   5        1.49        5.51      2.28 o 
  -7   2   5       10.07       10.57      3.23 o 
  -6   2   5        6.43        7.08      2.52 o 
  -5   2   5        1.89        3.78      3.01 o 
  -4   2   5      455.54      455.86      9.56 o 
  -3   2   5      248.77      268.03      4.80 o 
  -2   2   5      621.92      597.06      8.27 o 
  -1   2   5     1977.25     2086.62     16.32 o 
   0   2   5      368.23      361.68      6.48 o 
   1   2   5       10.38       10.38      1.62 o 
   2   2   5      670.58      715.87     10.18 o 
   3   2   5      436.20      421.93     10.59 o 
   4   2   5       28.31       26.82      3.04 o 
   5   2   5       17.13       13.43      2.70 o 
   6   2   5       43.20       20.40      5.93 o 
   7   2   5        0.07       11.87      8.68 o 
   8   2   5        2.24       11.55     11.31 o 
   9   2   5       16.37       14.96      9.91 o 
 -13   3   5        4.24        2.74      5.68 o 
 -12   3   5       18.78       35.26     19.06 o 
 -11   3   5      198.18      232.61     13.50 o 
 -10   3   5      341.46      367.30     10.75 o 
  -9   3   5      248.41      284.35      7.64 o 
  -8   3   5        8.22       12.32      4.06 o 
  -7   3   5        0.17        3.56      4.04 o 
  -6   3   5      220.60      253.65      9.06 o 
  -5   3   5       85.21      111.19     10.59 o 
  -4   3   5       38.82       46.98      5.36 o 
  -3   3   5     2977.89     3048.71     60.41 o 
  -2   3   5      127.91      143.35      4.87 o 
  -1   3   5      193.60      181.54      4.62 o 
   0   3   5        0.25        1.76      1.14 o 
   1   3   5       77.03       75.22      7.15 o 
   2   3   5      129.10      123.61      7.99 o 
   3   3   5       84.13       96.63      7.68 o 
   4   3   5      288.42      255.31     11.40 o 
   5   3   5       19.58       30.36      5.31 o 
   6   3   5       57.27       74.05     13.43 o 
   7   3   5        0.15       14.69      8.96 o 
   8   3   5      106.28       95.51     48.26 o 
   9   3   5        4.02       -2.00     12.33 o 
 -13   4   5        0.05        9.25      6.97 o 
 -12   4   5       30.60       26.32     16.82 o 
 -11   4   5       38.81       43.89     12.89 o 
 -10   4   5       66.86       62.21     12.80 o 
  -9   4   5       69.49       64.62     10.27 o 
  -8   4   5       17.04       19.60      4.20 o 
  -7   4   5       60.19       66.04      9.13 o 
  -6   4   5      792.32      826.09     15.65 o 
  -5   4   5      241.99      279.86      8.06 o 
  -4   4   5      782.22      816.30     10.53 o 
  -3   4   5     2594.07     2479.30    105.42 o 
  -2   4   5      581.59      608.53      6.30 o 
  -1   4   5      199.39      249.26      5.66 o 
   0   4   5        0.00        4.21      1.48 o 
   1   4   5      275.58      236.26     13.44 o 
   2   4   5      587.51      589.11     12.03 o 
   3   4   5      101.40       90.03      9.21 o 
   4   4   5       38.92       44.44      6.70 o 
   5   4   5       48.41       38.70      6.87 o 
   6   4   5       47.81       20.18      6.62 o 
   7   4   5       70.26       67.34     21.64 o 
   8   4   5       81.20       65.61     35.13 o 
   9   4   5      163.84       89.33     73.44 o 
 -13   5   5        0.13        2.60      6.12 o 
 -12   5   5       29.68       25.29      8.20 o 
 -11   5   5      105.98      104.91     28.57 o 
 -10   5   5       74.45       63.12     10.17 o 
  -9   5   5      375.09      397.61     10.75 o 
  -8   5   5        2.29        6.36      3.10 o 
  -7   5   5       32.26       38.72      5.42 o 
  -6   5   5      259.75      248.82     11.23 o 
  -5   5   5      137.62      138.41      7.20 o 
  -4   5   5      212.94      234.68      6.79 o 
  -3   5   5      205.09      210.99      6.19 o 
  -2   5   5      332.70      333.62      7.40 o 
  -1   5   5      127.13      144.26      5.84 o 
   0   5   5      180.99      180.92     11.20 o 
   1   5   5       47.62       61.23      7.67 o 
   2   5   5      263.55      254.44     12.86 o 
   3   5   5       61.92       57.06      9.43 o 
   4   5   5     1952.93     1987.65     36.18 o 
   5   5   5       53.35       44.76      8.70 o 
   6   5   5       51.10       36.38      8.98 o 
   7   5   5       17.10       11.31      5.28 o 
   8   5   5        2.66       11.87      7.21 o 
 -13   6   5       82.14       46.46     21.66 o 
 -12   6   5        0.55       -2.33      8.76 o 
 -11   6   5        4.11        6.15      5.04 o 
 -10   6   5      170.16      170.87     13.16 o 
  -9   6   5      906.72      969.79     18.48 o 
  -8   6   5        2.51        8.83      4.30 o 
  -7   6   5      236.13      253.45     10.86 o 
  -6   6   5      319.39      326.50      8.30 o 
  -5   6   5     2423.76     2479.93    133.47 o 
  -4   6   5     1901.99     1961.26     21.08 o 
  -3   6   5      455.65      477.24      9.76 o 
  -2   6   5      169.68      155.61      6.34 o 
  -1   6   5      540.73      505.24      9.42 o 
   0   6   5      676.79      707.08      8.02 o 
   1   6   5      102.66      143.20     19.71 o 
   2   6   5        4.06        7.15      4.44 o 
   3   6   5       80.03       82.57      7.56 o 
   4   6   5     1929.91     2018.09     36.64 o 
   5   6   5       71.21       75.80     11.67 o 
   6   6   5       10.94       10.17      4.11 o 
   7   6   5       44.84       34.73     12.31 o 
   8   6   5       97.66       74.54     41.32 o 
 -13   7   5       63.79       37.65     18.53 o 
 -12   7   5        2.32        7.55      4.92 o 
 -11   7   5        2.11       -0.43      4.56 o 
 -10   7   5      155.36      156.94     24.74 o 
  -9   7   5       32.32       29.71      5.73 o 
  -8   7   5      141.37      153.75      9.46 o 
  -7   7   5       27.10       35.09      3.63 o 
  -6   7   5       54.34       58.29      5.57 o 
  -5   7   5      759.74      743.15     11.47 o 
  -4   7   5     3573.76     3756.29     23.82 o 
  -3   7   5      564.68      584.85     13.35 o 
  -2   7   5      283.62      271.16      7.38 o 
  -1   7   5       19.00       23.20      3.70 o 
   0   7   5      143.09      140.54      5.37 o 
   1   7   5      134.69      166.53     20.69 o 
   2   7   5       22.22       23.99      4.53 o 
   3   7   5      171.70      162.78     13.37 o 
   4   7   5      240.41      240.65     10.28 o 
   5   7   5       93.95       81.20     15.27 o 
   6   7   5        3.75        9.16      4.23 o 
   7   7   5       43.04       23.60      8.56 o 
   8   7   5       12.96       10.88     11.16 o 
 -13   8   5       30.26       19.07     13.03 o 
 -12   8   5        0.04       -0.48      6.62 o 
 -11   8   5       15.37       21.06      7.26 o 
 -10   8   5      492.83      539.50     14.16 o 
  -9   8   5      309.03      293.82     10.52 o 
  -8   8   5     1904.27     1873.99     40.32 o 
  -7   8   5        8.03        4.54      2.69 o 
  -6   8   5        2.13        4.98      2.42 o 
  -5   8   5      212.06      243.30      8.33 o 
  -4   8   5     2789.57     2870.69     30.89 o 
  -3   8   5       57.58       51.87      6.84 o 
  -2   8   5      148.78      152.03      5.77 o 
  -1   8   5      116.66      128.82     10.71 o 
   0   8   5      326.93      312.86      5.45 o 
   1   8   5       94.72      100.58     10.48 o 
   2   8   5       92.03       88.96     12.24 o 
   3   8   5       28.61       31.94      7.42 o 
   4   8   5       69.71       50.27      8.93 o 
   5   8   5      951.78      976.89     22.22 o 
   6   8   5       34.02       37.07     12.73 o 
   7   8   5        3.20        7.73      4.73 o 
   8   8   5      200.59      248.38     97.27 o 
 -12   9   5        1.89        3.29      5.58 o 
 -11   9   5       17.96       21.51      5.19 o 
 -10   9   5       75.27       63.12     12.03 o 
  -9   9   5       33.13       25.78      6.14 o 
  -8   9   5      852.74      837.05     18.54 o 
  -7   9   5       62.26       72.26      6.74 o 
  -6   9   5       37.35       31.51      5.38 o 
  -5   9   5       47.97       61.37      8.24 o 
  -4   9   5      691.71      720.11     14.21 o 
  -3   9   5      884.64      886.06     19.99 o 
  -2   9   5       20.39       34.32      4.27 o 
  -1   9   5        4.05        4.82      1.81 o 
   0   9   5       15.21       16.27      2.26 o 
   1   9   5       26.09       35.54      3.99 o 
   2   9   5       37.17       51.84      9.72 o 
   3   9   5        6.09        8.33      3.37 o 
   4   9   5     1005.16      944.59     17.78 o 
   5   9   5      815.81      867.92     36.14 o 
   6   9   5       18.75       14.03      5.20 o 
   7   9   5        5.55       13.29      6.20 o 
   8   9   5       62.29       46.36     32.35 o 
 -12  10   5       15.40       11.95      6.93 o 
 -11  10   5       12.54       13.29      3.01 o 
 -10  10   5        9.20       18.61      5.38 o 
  -9  10   5      651.50      617.52     11.97 o 
  -8  10   5      136.23      159.29     17.29 o 
  -7  10   5        4.21        7.11      1.90 o 
  -6  10   5      164.76      159.87     12.42 o 
  -5  10   5      438.59      430.16     11.69 o 
  -4  10   5      237.33      220.32     12.65 o 
  -3  10   5       59.60       82.19     10.88 o 
  -2  10   5      476.43      482.99     10.62 o 
  -1  10   5       22.86       27.19      3.80 o 
   0  10   5        3.86        5.99      2.12 o 
   1  10   5        0.00        2.55      2.55 o 
   2  10   5       32.89       37.45      7.17 o 
   3  10   5       39.16       41.44      6.89 o 
   4  10   5      438.57      419.33     13.45 o 
   5  10   5      145.44      136.13     19.20 o 
   6  10   5       30.57       26.79     10.12 o 
   7  10   5        5.13       11.89      5.54 o 
   8  10   5      242.93      321.38     38.45 o 
 -12  11   5        0.17        6.51      5.83 o 
 -11  11   5       13.88       13.52      6.98 o 
 -10  11   5       66.44       72.47     15.06 o 
  -9  11   5        0.03        8.67      4.29 o 
  -8  11   5      640.80      606.55     15.52 o 
  -7  11   5       57.95       49.35      9.35 o 
  -6  11   5      193.21      191.87     14.62 o 
  -5  11   5      982.86      984.54     15.90 o 
  -4  11   5      603.66      589.09     14.00 o 
  -3  11   5      205.72      199.83     11.64 o 
  -2  11   5        2.87        9.19      2.55 o 
  -1  11   5        3.57        4.12      1.31 o 
   0  11   5        0.07        3.63      1.89 o 
   1  11   5       34.07       46.82      5.50 o 
   2  11   5       12.37       17.45      3.31 o 
   3  11   5      340.83      372.12     13.35 o 
   4  11   5      209.72      217.05     17.86 o 
   5  11   5        6.06        8.42      4.89 o 
   6  11   5       15.92       24.82      8.39 o 
   7  11   5        1.74       10.15      4.68 o 
 -12  12   5       31.38       22.18      9.15 o 
 -11  12   5       46.85       49.83      9.73 o 
 -10  12   5        1.37        6.18      4.97 o 
  -9  12   5        2.41        2.39      5.64 o 
  -8  12   5       23.02       19.83      4.69 o 
  -7  12   5       64.18       59.76     12.70 o 
  -6  12   5       22.48       17.59      3.40 o 
  -5  12   5        0.05        4.36      3.98 o 
  -4  12   5        6.32        8.48      3.32 o 
  -3  12   5      219.46      239.93     13.66 o 
  -2  12   5      435.57      425.15     11.44 o 
  -1  12   5       54.46       59.61      8.75 o 
   0  12   5      206.18      200.13     10.59 o 
   1  12   5        5.95        5.38      2.06 o 
   2  12   5        4.27        3.22      4.22 o 
   3  12   5      397.95      412.17     13.10 o 
   4  12   5        3.29        6.16      3.41 o 
   5  12   5        0.19        6.78      6.36 o 
   6  12   5        2.43        4.20      5.02 o 
   7  12   5       38.42       32.33     13.94 o 
 -11  13   5       16.47       17.15      6.49 o 
 -10  13   5        0.15        4.94      5.90 o 
  -9  13   5        1.81        6.97      8.37 o 
  -8  13   5        5.17        7.89      5.13 o 
  -7  13   5        3.26        9.10      3.13 o 
  -6  13   5       14.51       13.46      5.08 o 
  -5  13   5       75.87       69.16      8.67 o 
  -4  13   5      127.27      136.17     12.86 o 
  -3  13   5        1.34       14.38      5.55 o 
  -2  13   5       95.56      104.74     16.64 o 
  -1  13   5       22.77       32.60      5.56 o 
   0  13   5       19.21       18.49      3.12 o 
   1  13   5       16.70       15.99      3.65 o 
   2  13   5      434.61      447.60     14.81 o 
   3  13   5      252.17      242.23      9.84 o 
   4  13   5       13.78       21.89      7.17 o 
   5  13   5        0.83        9.63      4.24 o 
   6  13   5        2.93        6.47      5.68 o 
   7  13   5       20.71       16.64      8.61 o 
 -11  14   5       24.85       28.55      6.89 o 
 -10  14   5        1.00        9.62     11.67 o 
  -9  14   5       58.69       37.05     10.93 o 
  -8  14   5       10.90        9.92      4.07 o 
  -7  14   5       38.61       23.28      6.26 o 
  -6  14   5      138.22      105.61     19.32 o 
  -5  14   5       45.70       61.25     10.24 o 
  -4  14   5        2.16        5.93      5.51 o 
  -3  14   5       16.84       35.68      6.91 o 
  -2  14   5     1519.64     1519.16     33.11 o 
  -1  14   5       44.80       47.91      8.00 o 
   0  14   5       12.25       11.79      2.84 o 
   1  14   5       69.56       74.41      8.48 o 
   2  14   5        2.71        4.77      2.29 o 
   3  14   5       99.58       83.43     17.69 o 
   4  14   5        4.03        8.70      6.42 o 
   5  14   5       66.17       69.08     16.47 o 
   6  14   5       46.24       46.93     16.46 o 
   7  14   5       76.18       50.18     23.57 o 
 -11  15   5      241.67      264.29     16.92 o 
 -10  15   5       51.94       48.09     19.03 o 
  -9  15   5        4.38        8.66      5.67 o 
  -8  15   5      105.93       74.14     14.15 o 
  -7  15   5      115.28      101.82     22.72 o 
  -6  15   5       58.26       33.44      7.61 o 
  -5  15   5        3.10        6.59      3.98 o 
  -4  15   5      360.34      364.51     12.46 o 
  -3  15   5      508.63      499.10     15.62 o 
  -2  15   5     2916.44     2967.35     47.61 o 
  -1  15   5      108.60      118.88     17.30 o 
   0  15   5       98.69       92.72      7.81 o 
   1  15   5      116.58      124.86     12.43 o 
   2  15   5      155.65      156.10     12.26 o 
   3  15   5       35.87       29.14      5.76 o 
   4  15   5       22.37       22.55      7.49 o 
   5  15   5        4.62        8.85      5.95 o 
   6  15   5       28.56       18.74      9.77 o 
 -10  16   5       13.28       14.28      7.16 o 
  -9  16   5       52.46       36.40     13.64 o 
  -8  16   5       38.27       24.91      8.59 o 
  -7  16   5       36.07       32.09      8.28 o 
  -6  16   5       87.93      109.90     11.67 o 
  -5  16   5       10.58        6.66      4.79 o 
  -4  16   5      219.48      185.95     12.35 o 
  -3  16   5        4.84       19.63      6.90 o 
  -2  16   5       44.59       40.34      7.77 o 
  -1  16   5      285.82      285.87     22.06 o 
   0  16   5        0.00        5.09      4.48 o 
   1  16   5       10.87       18.75      3.92 o 
   2  16   5      481.20      556.33     14.09 o 
   3  16   5        0.06        5.85      7.98 o 
   4  16   5       10.06       15.45      4.91 o 
   5  16   5       12.57        4.02      5.17 o 
   6  16   5       25.20       22.05      6.82 o 
 -10  17   5       73.38       56.70     20.88 o 
  -9  17   5       56.11       57.04     14.16 o 
  -8  17   5       13.79       21.54      7.85 o 
  -7  17   5        5.89       15.27      5.43 o 
  -6  17   5       61.72       61.09     14.93 o 
  -5  17   5        0.45        2.24      4.44 o 
  -4  17   5      114.66      117.84     21.73 o 
  -3  17   5       32.14       33.29      6.73 o 
  -2  17   5      226.47      216.38     12.96 o 
  -1  17   5      122.78      115.63     22.46 o 
   0  17   5      133.69      140.97     11.74 o 
   1  17   5       97.84      101.39     13.61 o 
   2  17   5     1061.93     1164.98     19.21 o 
   3  17   5       85.86       85.18     19.49 o 
   4  17   5       54.07       48.74     16.20 o 
   5  17   5        1.29       20.73     13.73 o 
   6  17   5        1.10        4.54      4.76 o 
 -10  18   5      165.89      182.42     37.14 o 
  -9  18   5       40.74       45.75     12.31 o 
  -8  18   5        8.25       11.57      5.71 o 
  -7  18   5       16.54        9.79      4.32 o 
  -6  18   5       18.20       23.23      6.10 o 
  -5  18   5        0.12        9.81      4.02 o 
  -4  18   5      342.59      300.84     13.74 o 
  -3  18   5      482.02      456.91     15.15 o 
  -2  18   5       28.41       25.96      6.95 o 
  -1  18   5       49.25       43.60     10.06 o 
   0  18   5       33.00       30.68      8.30 o 
   1  18   5      127.28      133.58     14.39 o 
   2  18   5       76.84       86.50     15.29 o 
   3  18   5       21.67       24.33      8.58 o 
   4  18   5        0.07        5.42      6.83 o 
   5  18   5       61.28       48.08     22.86 o 
  -9  19   5       17.29       26.00      9.15 o 
  -8  19   5        9.47        8.56      5.87 o 
  -7  19   5       34.42       30.12     10.42 o 
  -6  19   5       24.60       17.97      5.98 o 
  -5  19   5        2.01       10.00      7.01 o 
  -4  19   5       75.06       62.30     18.18 o 
  -3  19   5       69.10       62.77     13.39 o 
  -2  19   5      255.55      276.98     32.65 o 
  -1  19   5      123.86      132.31     18.09 o 
   0  19   5        8.24       10.78      5.21 o 
   1  19   5       57.35       56.47     10.45 o 
   2  19   5      440.03      497.39     15.46 o 
   3  19   5       11.45        9.21      6.05 o 
   4  19   5       35.91       36.86     14.45 o 
   5  19   5        5.03       10.34      5.72 o 
  -9  20   5       12.04        8.80      8.39 o 
  -8  20   5        0.28        6.68      7.55 o 
  -7  20   5       15.96       13.51      6.03 o 
  -6  20   5        0.26        1.13      4.46 o 
  -5  20   5        0.45        6.79      4.28 o 
  -4  20   5        1.90        7.25      6.00 o 
  -3  20   5       29.62       25.01      6.37 o 
  -2  20   5      288.05      275.74     18.28 o 
  -1  20   5        4.86        9.50      4.35 o 
   0  20   5        5.31       12.60      4.06 o 
   1  20   5      159.25      138.83     30.97 o 
   2  20   5      307.17      320.98     14.47 o 
   3  20   5        0.09        1.33      8.91 o 
   4  20   5       11.56       10.98      7.70 o 
  -8  21   5        0.90        1.73      6.01 o 
  -7  21   5        0.90        6.87      3.61 o 
  -6  21   5        7.98        7.92      4.77 o 
  -5  21   5       63.86       56.37     20.52 o 
  -4  21   5       18.29       17.98      7.08 o 
  -3  21   5       34.33       28.69      8.10 o 
  -2  21   5       22.57       32.86     10.09 o 
  -1  21   5       22.07       20.22      6.26 o 
   0  21   5       91.83      111.79     11.33 o 
   1  21   5        2.82       11.22      7.29 o 
   2  21   5       30.03       37.60      8.03 o 
   3  21   5       53.38       47.23     17.48 o 
  -7  22   5       16.28        8.32      8.17 o 
  -6  22   5       73.40       50.02     22.48 o 
  -5  22   5        5.82       10.13      4.56 o 
  -4  22   5       81.05       93.10     15.41 o 
  -3  22   5        1.61       10.08      4.95 o 
  -2  22   5       34.41       34.16     10.21 o 
  -1  22   5        5.88       12.51      4.70 o 
   0  22   5        5.72        7.24      4.68 o 
   1  22   5       11.10       16.39      6.90 o 
   2  22   5       44.11       28.61     12.48 o 
   3  22   5        0.07        8.80      8.79 o 
  -6  23   5      120.33       96.14     31.09 o 
  -5  23   5        0.94       10.97      6.33 o 
  -4  23   5      482.73      576.18     20.61 o 
  -3  23   5       36.74       40.02     14.04 o 
  -2  23   5        9.14       12.88      5.18 o 
  -1  23   5        3.09       15.74      5.60 o 
   0  23   5        0.09        9.64      6.71 o 
   1  23   5        1.90       10.37      4.65 o 
   2  23   5        0.88        6.39      6.86 o 
  -5  24   5       64.04       38.21     19.64 o 
  -4  24   5       39.78       25.16      8.57 o 
  -3  24   5        8.82       17.04      5.97 o 
  -2  24   5        4.19        2.83      5.45 o 
  -1  24   5       11.85       16.61      9.67 o 
   0  24   5       81.04       61.47     26.81 o 
 -13   0   6      211.27      246.40     29.77 o 
 -12   0   6     1421.28     1835.65     51.03 o 
 -11   0   6       77.18       76.58     18.78 o 
 -10   0   6      170.66      171.82     15.23 o 
  -9   0   6       94.57      108.35     25.18 o 
  -8   0   6       25.82       42.23     13.11 o 
  -7   0   6      128.89      155.03     18.99 o 
  -6   0   6      241.15      282.01     12.73 o 
  -5   0   6        3.88        4.45      2.06 o 
  -4   0   6     3096.97     3423.33    128.72 o 
  -3   0   6       49.57       73.24      6.39 o 
  -2   0   6      250.86      265.84      7.29 o 
  -1   0   6       54.90       75.50      8.72 o 
   0   0   6        0.01        2.05      1.84 o 
   1   0   6     1011.16     1048.54     15.23 o 
   2   0   6      476.20      479.70      9.99 o 
   3   0   6      241.85      235.84     12.69 o 
   4   0   6      654.14      715.06     18.21 o 
   5   0   6       54.60       64.99     18.40 o 
   6   0   6       50.75       38.17     19.99 o 
   7   0   6       31.43       33.40     20.60 o 
   8   0   6        8.04       30.76     18.68 o 
 -13   1   6        8.73        6.65      9.65 o 
 -12   1   6      181.01      224.09     46.78 o 
 -11   1   6       69.08       65.10     11.21 o 
 -10   1   6      239.65      295.95     16.95 o 
  -9   1   6       17.19       23.92      4.90 o 
  -8   1   6       16.24       16.75      4.26 o 
  -7   1   6      256.39      268.45      8.00 o 
  -6   1   6      312.25      305.29     11.98 o 
  -5   1   6      300.02      289.80      7.40 o 
  -4   1   6      666.50      676.52     10.91 o 
  -3   1   6     2246.93     2299.86     18.51 o 
  -2   1   6     1548.03     1711.21     15.12 o 
  -1   1   6       73.79       80.57      4.70 o 
   0   1   6      149.95      146.54      6.49 o 
   1   1   6     1675.50     1692.87     11.68 o 
   2   1   6      586.48      561.90     16.40 o 
   3   1   6     1927.05     2028.03     38.00 o 
   4   1   6       43.84       44.93      7.65 o 
   5   1   6        5.91        0.53      3.64 o 
   6   1   6        1.57        8.83      6.15 o 
   7   1   6       49.21       42.59     23.65 o 
   8   1   6       34.72       31.07     17.34 o 
 -13   2   6      165.76      123.47     62.37 o 
 -12   2   6       65.15       71.60     18.68 o 
 -11   2   6      113.82      110.33      9.75 o 
 -10   2   6     1080.82     1227.22     17.77 o 
  -9   2   6       33.67       36.48      5.27 o 
  -8   2   6      357.63      366.52      7.71 o 
  -7   2   6       32.33       29.23      3.56 o 
  -6   2   6       81.57       84.23      9.90 o 
  -5   2   6       59.43       74.26      8.79 o 
  -4   2   6     1010.46     1030.39     18.76 o 
  -3   2   6        3.33        4.18      1.95 o 
  -2   2   6     2109.82     2230.27     28.82 o 
  -1   2   6      623.91      655.22      7.46 o 
   0   2   6     1737.58     1829.07     20.46 o 
   1   2   6      403.63      415.09     10.17 o 
   2   2   6        2.30       11.48      3.31 o 
   3   2   6     1420.76     1400.24     42.03 o 
   4   2   6       10.37       12.66      3.70 o 
   5   2   6       15.98       10.57      4.00 o 
   6   2   6       60.15       56.05     11.95 o 
   7   2   6       70.12       58.31     27.89 o 
   8   2   6       85.55       64.32     39.22 o 
 -13   3   6       48.97       42.77     13.17 o 
 -12   3   6        0.00        5.38      6.62 o 
 -11   3   6       60.84       49.02     12.10 o 
 -10   3   6      274.40      286.71     18.15 o 
  -9   3   6       32.49       36.14      6.06 o 
  -8   3   6        2.28        6.46      2.94 o 
  -7   3   6       44.08       58.67      8.86 o 
  -6   3   6      117.81      119.45      8.87 o 
  -5   3   6       69.92       76.62      5.71 o 
  -4   3   6       70.69       80.95      7.62 o 
  -3   3   6       39.25       39.63      3.44 o 
  -2   3   6      161.50      155.21      4.49 o 
  -1   3   6      247.65      264.45      5.70 o 
   0   3   6      739.84      729.98      7.79 o 
   1   3   6      484.43      492.53      8.92 o 
   2   3   6      254.87      252.94     13.60 o 
   3   3   6      806.22      831.48     19.91 o 
   4   3   6        4.27        9.60      3.20 o 
   5   3   6      140.33      152.44     11.37 o 
   6   3   6        1.61        5.12      5.98 o 
   7   3   6       46.95       50.66     24.65 o 
   8   3   6        3.29        6.82     12.58 o 
 -13   4   6       11.52       14.14      9.96 o 
 -12   4   6       19.15       21.42      7.44 o 
 -11   4   6       72.99       66.62     17.34 o 
 -10   4   6        3.72        6.40      3.14 o 
  -9   4   6       21.71       14.20      3.86 o 
  -8   4   6      217.92      249.17      9.66 o 
  -7   4   6      215.81      228.43      7.33 o 
  -6   4   6       70.48       93.74     14.02 o 
  -5   4   6       14.54       16.17      3.38 o 
  -4   4   6      532.85      516.17     10.91 o 
  -3   4   6      544.27      551.16      7.55 o 
  -2   4   6      635.52      667.57      9.82 o 
  -1   4   6       89.85       84.62      7.09 o 
   0   4   6        5.07        3.15      1.94 o 
   1   4   6      293.28      319.75     10.96 o 
   2   4   6     1857.29     1960.90     26.18 o 
   3   4   6      104.84      107.24     11.36 o 
   4   4   6        0.17        3.46      3.35 o 
   5   4   6      121.96      111.43     14.61 o 
   6   4   6      209.52      209.45     14.19 o 
   7   4   6       27.45       20.00     11.92 o 
   8   4   6      219.77      298.05     67.70 o 
 -13   5   6        1.48        9.98      8.06 o 
 -12   5   6       35.74       31.15      9.30 o 
 -11   5   6      125.98      111.24     30.44 o 
 -10   5   6       19.28       13.72      3.17 o 
  -9   5   6       86.40       70.99     10.99 o 
  -8   5   6      612.52      590.48     14.08 o 
  -7   5   6       25.23       18.68      3.96 o 
  -6   5   6      335.42      352.67     10.93 o 
  -5   5   6      770.99      710.60     13.18 o 
  -4   5   6     3276.09     3341.93     48.37 o 
  -3   5   6       69.88       79.32      6.64 o 
  -2   5   6      301.40      331.49      5.98 o 
  -1   5   6      110.32      108.10     10.07 o 
   0   5   6      202.19      193.81      9.18 o 
   1   5   6        8.79       15.75      3.66 o 
   2   5   6      417.15      455.67     10.55 o 
   3   5   6       21.33       16.73      3.28 o 
   4   5   6       62.85       48.01      7.94 o 
   5   5   6      512.43      528.90     14.98 o 
   6   5   6        1.01        5.45      4.29 o 
   7   5   6        0.55       12.10     12.00 o 
   8   5   6      244.70      191.10     81.94 o 
 -13   6   6        0.02        4.53      8.96 o 
 -12   6   6       24.72       22.11      8.28 o 
 -11   6   6        2.45        6.41      4.58 o 
 -10   6   6       27.55       24.59      4.39 o 
  -9   6   6      272.77      263.63     12.67 o 
  -8   6   6        9.87       11.14      3.46 o 
  -7   6   6       69.34       73.89     10.40 o 
  -6   6   6      110.67      132.59     16.74 o 
  -5   6   6      438.35      462.54      8.48 o 
  -4   6   6      355.75      364.25     12.67 o 
  -3   6   6       28.76       24.52      3.08 o 
  -2   6   6        3.97        4.94      1.72 o 
  -1   6   6        0.21        1.30      2.14 o 
   0   6   6      224.53      213.43     12.72 o 
   1   6   6        5.58       11.94      3.66 o 
   2   6   6       66.03       72.36      9.97 o 
   3   6   6      180.65      155.06     13.78 o 
   4   6   6      296.57      278.85     12.64 o 
   5   6   6      132.27       98.48     13.66 o 
   6   6   6       17.94       13.55      9.65 o 
   7   6   6       22.97       30.23      9.78 o 
   8   6   6      328.96      479.45     39.99 o 
 -13   7   6       35.89       26.87     14.58 o 
 -12   7   6        7.17        1.99      8.26 o 
 -11   7   6        1.57        8.85      5.66 o 
 -10   7   6      237.85      242.58     15.27 o 
  -9   7   6     1114.46     1203.98     19.76 o 
  -8   7   6        6.31       11.50      4.47 o 
  -7   7   6      264.64      255.28     12.68 o 
  -6   7   6     1593.00     1569.56     21.77 o 
  -5   7   6      264.81      276.38      8.47 o 
  -4   7   6       19.66       35.43      4.99 o 
  -3   7   6     1056.46      997.69     16.47 o 
  -2   7   6        4.58       11.37      2.61 o 
  -1   7   6        5.13        9.55      2.13 o 
   0   7   6       20.10       22.09      3.55 o 
   1   7   6       17.38       26.81      5.12 o 
   2   7   6       55.57       67.73     10.84 o 
   3   7   6      277.21      287.62      9.63 o 
   4   7   6      250.13      258.21     19.94 o 
   5   7   6      163.32      139.54     12.99 o 
   6   7   6        0.75        8.75      4.32 o 
   7   7   6      165.25      218.30     52.21 o 
 -13   8   6        6.82       28.23     18.07 o 
 -12   8   6        1.49        8.89      7.13 o 
 -11   8   6        0.01        2.46      4.90 o 
 -10   8   6      189.56      189.25     14.11 o 
  -9   8   6       64.50       62.56     10.84 o 
  -8   8   6        1.58        6.80      3.29 o 
  -7   8   6       20.50       17.47      6.89 o 
  -6   8   6      254.12      274.04      7.29 o 
  -5   8   6     1171.87     1147.99     25.38 o 
  -4   8   6        0.02        3.09      3.41 o 
  -3   8   6        2.73        4.11      3.54 o 
  -2   8   6       76.46       76.91      9.37 o 
  -1   8   6       17.30       17.51      2.85 o 
   0   8   6      328.73      362.59      6.61 o 
   1   8   6       29.21       40.07      5.81 o 
   2   8   6       22.31       21.82      4.68 o 
   3   8   6      119.70      123.08     13.51 o 
   4   8   6       11.72        7.73      2.64 o 
   5   8   6       20.96       14.12      7.13 o 
   6   8   6        0.05        3.87      4.11 o 
   7   8   6       41.19       32.68     26.15 o 
 -12   9   6        0.24       -3.08      6.90 o 
 -11   9   6        7.68        2.21     11.12 o 
 -10   9   6      113.23      116.88     19.19 o 
  -9   9   6      132.59      115.20     15.30 o 
  -8   9   6       59.10       57.12      7.72 o 
  -7   9   6      305.57      289.56     10.35 o 
  -6   9   6     1938.94     1991.39     17.83 o 
  -5   9   6      290.49      290.04     10.58 o 
  -4   9   6      373.22      347.52     10.95 o 
  -3   9   6        3.68        5.73      3.09 o 
  -2   9   6       78.25       87.54     11.09 o 
  -1   9   6       53.88       67.09      8.61 o 
   0   9   6      318.38      305.93      6.75 o 
   1   9   6        4.19       14.74      3.51 o 
   2   9   6       25.97       19.77      5.72 o 
   3   9   6      136.38      147.20     10.10 o 
   4   9   6       68.20       57.67     13.57 o 
   5   9   6        5.96        6.17      4.40 o 
   6   9   6       12.66       10.04      4.82 o 
   7   9   6       88.69       76.73     77.39 o 
 -12  10   6        4.96        8.11      4.49 o 
 -11  10   6       59.23       52.95     15.17 o 
 -10  10   6       67.18       49.67     12.39 o 
  -9  10   6        7.18       12.64      3.80 o 
  -8  10   6       16.76       19.83      3.30 o 
  -7  10   6       91.25      106.32     12.67 o 
  -6  10   6      257.97      242.52      9.77 o 
  -5  10   6       12.79       17.74      3.92 o 
  -4  10   6      147.55      162.27     11.76 o 
  -3  10   6       35.41       43.77      6.04 o 
  -2  10   6      365.22      348.70     12.03 o 
  -1  10   6       50.32       57.33      7.35 o 
   0  10   6        6.21        5.41      1.46 o 
   1  10   6       17.80       11.42      3.56 o 
   2  10   6      632.22      621.55     17.64 o 
   3  10   6      105.10      125.03     10.94 o 
   4  10   6        0.96        7.22      4.69 o 
   5  10   6        2.87        9.94      4.68 o 
   6  10   6       15.07       17.37      7.28 o 
   7  10   6        2.63       21.31     16.48 o 
 -12  11   6        9.53       17.83      7.22 o 
 -11  11   6        0.75       -1.38      6.66 o 
 -10  11   6       20.25       18.26      4.91 o 
  -9  11   6      291.05      295.06     13.73 o 
  -8  11   6      421.11      375.91     10.11 o 
  -7  11   6      183.79      170.22     10.34 o 
  -6  11   6        8.56       13.22      3.75 o 
  -5  11   6      575.52      567.24     29.55 o 
  -4  11   6     1082.08     1132.81     15.09 o 
  -3  11   6        0.58        6.25      3.85 o 
  -2  11   6      200.81      189.84     10.30 o 
  -1  11   6        1.64        4.27      2.59 o 
   0  11   6      131.67      127.92     13.23 o 
   1  11   6       35.94       49.58      4.54 o 
   2  11   6        9.67        9.84      5.10 o 
   3  11   6       42.81       55.13      9.41 o 
   4  11   6        6.31        1.47      3.49 o 
   5  11   6       32.99       29.88      8.64 o 
   6  11   6       83.33       94.05     12.47 o 
   7  11   6        2.61        5.43      7.49 o 
 -12  12   6       70.13       49.12     20.10 o 
 -11  12   6       15.79       12.64      5.96 o 
 -10  12   6        1.84        8.04      5.28 o 
  -9  12   6       36.65       30.82      7.52 o 
  -8  12   6       54.22       47.00      7.94 o 
  -7  12   6        0.27        5.73      2.36 o 
  -6  12   6      113.08      116.66     11.32 o 
  -5  12   6       47.41       46.62      6.84 o 
  -4  12   6       38.52       47.90      6.59 o 
  -3  12   6     1152.23     1129.85     14.60 o 
  -2  12   6        8.07        9.79      3.06 o 
  -1  12   6       92.27       83.04      7.54 o 
   0  12   6       57.37       67.05      9.23 o 
   1  12   6      122.53      116.87      7.06 o 
   2  12   6       27.19       24.11      7.01 o 
   3  12   6        2.48        4.69      3.08 o 
   4  12   6      193.97      166.25     23.42 o 
   5  12   6        0.15        1.73      4.84 o 
   6  12   6        8.48        7.21      5.13 o 
 -12  13   6       14.48       14.55      8.76 o 
 -11  13   6       88.68       82.02     27.32 o 
 -10  13   6        6.17       12.03      4.35 o 
  -9  13   6        2.69        7.98      3.60 o 
  -8  13   6        7.88        7.40      3.74 o 
  -7  13   6       68.44       56.94     10.46 o 
  -6  13   6       10.52       21.01      4.37 o 
  -5  13   6      384.32      383.37     11.90 o 
  -4  13   6      243.23      209.08     11.54 o 
  -3  13   6      582.74      559.84     15.12 o 
  -2  13   6      163.18      150.74     15.24 o 
  -1  13   6       28.78       29.77      4.78 o 
   0  13   6       43.27       38.24      5.49 o 
   1  13   6       48.42       40.54      6.46 o 
   2  13   6      596.17      589.45     18.44 o 
   3  13   6        5.28       10.80      3.29 o 
   4  13   6       36.14       27.88      7.58 o 
   5  13   6        0.33        8.12      6.07 o 
   6  13   6       64.54       36.43     22.82 o 
 -11  14   6      133.79      132.61     17.81 o 
 -10  14   6       59.16       50.94     12.26 o 
  -9  14   6        0.09        6.24      3.71 o 
  -8  14   6       23.62       36.25      7.34 o 
  -7  14   6      103.19       74.89     13.13 o 
  -6  14   6       18.29       18.18      5.40 o 
  -5  14   6       44.23       54.83      8.25 o 
  -4  14   6      756.10      747.49     16.44 o 
  -3  14   6        0.52        9.52      4.62 o 
  -2  14   6        5.68       11.30      4.66 o 
  -1  14   6      323.87      293.95     15.38 o 
   0  14   6      270.65      275.54     10.13 o 
   1  14   6      247.76      248.87     28.94 o 
   2  14   6       28.47       19.00      5.46 o 
   3  14   6       32.90       30.90      6.62 o 
   4  14   6       16.93       11.29      4.96 o 
   5  14   6        0.54        4.58      5.68 o 
   6  14   6       94.99       77.60     29.66 o 
 -11  15   6      486.28      636.84     38.04 o 
 -10  15   6      136.92      115.21     34.88 o 
  -9  15   6       17.79       17.23      6.60 o 
  -8  15   6      110.75       99.98     25.20 o 
  -7  15   6        1.45        8.66      3.57 o 
  -6  15   6       70.31       76.56     17.83 o 
  -5  15   6       53.27       50.87     10.37 o 
  -4  15   6       28.94       32.61      6.79 o 
  -3  15   6        1.60        8.20      3.75 o 
  -2  15   6       62.66       70.02     10.60 o 
  -1  15   6      266.21      256.84     21.11 o 
   0  15   6       72.30       76.47      8.70 o 
   1  15   6        0.35        1.46      5.50 o 
   2  15   6      720.81      786.68     27.28 o 
   3  15   6       42.81       40.67     16.39 o 
   4  15   6        0.49       -1.03      5.93 o 
   5  15   6        4.63       12.85      7.73 o 
 -10  16   6       40.23       33.19     10.10 o 
  -9  16   6       23.14       24.05      6.61 o 
  -8  16   6        1.20        7.88      4.33 o 
  -7  16   6       19.51       19.47      4.86 o 
  -6  16   6       16.78       17.28      5.46 o 
  -5  16   6        1.38        6.24      5.42 o 
  -4  16   6        2.38        0.43      5.54 o 
  -3  16   6      214.15      212.03     12.62 o 
  -2  16   6       14.93       20.41      5.28 o 
  -1  16   6      148.61      160.40     18.79 o 
   0  16   6       28.72       35.68      6.24 o 
   1  16   6      199.04      204.56     14.28 o 
   2  16   6       11.40       12.24      5.54 o 
   3  16   6       18.73        9.64      6.37 o 
   4  16   6        2.80        6.69      6.43 o 
   5  16   6        9.44       21.20     11.91 o 
 -10  17   6      208.78      262.09     16.81 o 
  -9  17   6        4.12        2.72      6.27 o 
  -8  17   6        9.52       12.20      4.69 o 
  -7  17   6        1.94        9.19      5.70 o 
  -6  17   6       18.96       30.36      7.00 o 
  -5  17   6        0.54       -3.93      5.58 o 
  -4  17   6        5.07        7.18      3.05 o 
  -3  17   6     1507.98     1472.72     20.61 o 
  -2  17   6       11.05       14.64      4.31 o 
  -1  17   6       66.25       69.34     11.00 o 
   0  17   6      307.14      325.10     10.35 o 
   1  17   6      449.01      511.57     14.59 o 
   2  17   6       30.94       31.22      7.45 o 
   3  17   6      293.65      298.50     17.29 o 
   4  17   6        3.43        8.80      5.36 o 
   5  17   6        2.14        3.00      6.22 o 
 -10  18   6       78.94       45.53     19.11 o 
  -9  18   6       71.42       49.72     21.14 o 
  -8  18   6       64.99       40.25     14.84 o 
  -7  18   6      136.92      104.22     31.52 o 
  -6  18   6       25.96       19.10      4.95 o 
  -5  18   6        0.59        8.21      3.78 o 
  -4  18   6        7.78       14.90      4.79 o 
  -3  18   6       45.14       33.72      7.30 o 
  -2  18   6       80.07       71.53     13.07 o 
  -1  18   6      163.27      169.53     15.90 o 
   0  18   6      625.15      698.49     16.25 o 
   1  18   6       14.91       12.39      3.76 o 
   2  18   6       32.15       41.88      7.33 o 
   3  18   6       16.61       15.87      5.65 o 
   4  18   6        4.82        4.41      5.76 o 
  -9  19   6       19.47       24.77      7.28 o 
  -8  19   6       31.95       14.98      6.39 o 
  -7  19   6       16.25       19.21      6.98 o 
  -6  19   6        4.53        5.90      2.87 o 
  -5  19   6       13.42       13.40      4.85 o 
  -4  19   6        3.60       14.57      4.97 o 
  -3  19   6        0.00        0.89      4.61 o 
  -2  19   6       57.67       56.82      8.61 o 
  -1  19   6       49.61       63.35     12.64 o 
   0  19   6      132.58      142.94     22.52 o 
   1  19   6      246.81      272.33     17.22 o 
   2  19   6        9.54       16.33      6.27 o 
   3  19   6      295.69      352.76     37.37 o 
   4  19   6        6.39        9.13      8.04 o 
  -8  20   6      111.05       83.30     31.82 o 
  -7  20   6       34.42       28.95      9.17 o 
  -6  20   6        0.15        4.30      3.91 o 
  -5  20   6       19.51       12.95      5.14 o 
  -4  20   6        2.85        9.60      4.16 o 
  -3  20   6        3.70        8.11      6.04 o 
  -2  20   6       20.34       19.18      4.00 o 
  -1  20   6       36.08       29.93      7.89 o 
   0  20   6        4.96        7.77      5.65 o 
   1  20   6       14.69       18.76      5.48 o 
   2  20   6      200.18      184.32     20.56 o 
   3  20   6       10.10       18.94      7.75 o 
  -8  21   6        0.23       10.90      4.38 o 
  -7  21   6        6.32       11.01      4.58 o 
  -6  21   6       36.22       29.65     16.17 o 
  -5  21   6       14.13       16.86      6.07 o 
  -4  21   6       36.86       37.69      8.24 o 
  -3  21   6        1.29        6.30      5.05 o 
  -2  21   6        1.10        3.36      5.40 o 
  -1  21   6        0.29        0.60      6.50 o 
   0  21   6       46.70       41.27     12.26 o 
   1  21   6      176.20      157.66     29.77 o 
   2  21   6      148.15      115.38     42.91 o 
  -7  22   6       30.90       18.80     10.49 o 
  -6  22   6       53.46       27.44     16.57 o 
  -5  22   6      293.96      348.28     17.38 o 
  -4  22   6       16.66       12.03      6.53 o 
  -3  22   6       10.58       11.84      6.89 o 
  -2  22   6        4.16        4.00      2.86 o 
  -1  22   6       21.64       18.42      6.17 o 
   0  22   6        8.56       13.39      4.55 o 
   1  22   6       50.06       43.96     10.68 o 
  -6  23   6      101.57       63.74     33.20 o 
  -5  23   6       18.98       10.21      5.81 o 
  -4  23   6      189.64      206.71     15.71 o 
  -3  23   6        6.64       10.26      4.06 o 
  -2  23   6        0.12        4.66      5.07 o 
  -1  23   6       35.53       46.07     14.75 o 
   0  23   6       24.03       24.79      9.31 o 
  -3  24   6       30.66       24.62     10.26 o 
  -2  24   6       37.48       30.88     11.51 o 
 -13   1   7      109.35       77.43     25.44 o 
 -12   1   7     1051.30     1207.72     46.18 o 
 -11   1   7     1360.96     1580.98     30.17 o 
 -10   1   7       14.67       19.82      5.25 o 
  -9   1   7       41.37       50.61      6.53 o 
  -8   1   7       19.96       23.25      5.24 o 
  -7   1   7      878.93      859.73     22.48 o 
  -6   1   7       74.62       82.81      8.09 o 
  -5   1   7       16.57       17.89      2.62 o 
  -4   1   7        1.65        4.32      1.78 o 
  -3   1   7     3291.39     3488.54     57.05 o 
  -2   1   7      190.06      207.85      5.64 o 
  -1   1   7      844.38      844.88     10.33 o 
   0   1   7      475.55      458.13      9.04 o 
   1   1   7     2632.66     2702.14     26.89 o 
   2   1   7     1490.53     1540.99     33.11 o 
   3   1   7      222.38      244.20     10.34 o 
   4   1   7       53.21       57.50     11.50 o 
   5   1   7       13.30       12.10      6.13 o 
   6   1   7       32.07       38.70     18.66 o 
   7   1   7        0.89        9.50     16.48 o 
 -13   2   7        0.54       11.18      6.80 o 
 -12   2   7      184.25      196.95     17.30 o 
 -11   2   7     1116.68     1411.29     24.73 o 
 -10   2   7       11.73       19.26      5.48 o 
  -9   2   7        2.84        8.16      3.55 o 
  -8   2   7        0.61        3.88      1.60 o 
  -7   2   7      529.36      491.15     29.69 o 
  -6   2   7       92.09       77.73     11.04 o 
  -5   2   7        3.65        6.19      2.06 o 
  -4   2   7      159.49      160.62      7.09 o 
  -3   2   7      945.70     1032.43     17.23 o 
  -2   2   7       85.33      101.29      9.59 o 
  -1   2   7      155.59      163.89      9.66 o 
   0   2   7      188.80      166.03      9.01 o 
   1   2   7     3059.72     3008.86     73.35 o 
   2   2   7     1163.55     1229.72     27.93 o 
   3   2   7       24.11       24.19      4.22 o 
   4   2   7        8.47       16.22      4.66 o 
   5   2   7       81.21      151.53     62.83 o 
   6   2   7      228.12      316.19     61.66 o 
   7   2   7        0.25        6.90     10.37 o 
 -13   3   7      198.11      217.38     64.06 o 
 -12   3   7       90.35       82.46     22.20 o 
 -11   3   7      243.42      263.06     14.50 o 
 -10   3   7       38.61       43.02      8.82 o 
  -9   3   7       13.03       15.54      3.06 o 
  -8   3   7        2.56        4.73      2.81 o 
  -7   3   7       30.50       35.85      5.76 o 
  -6   3   7       45.25       55.72      7.61 o 
  -5   3   7       20.60       17.62      2.73 o 
  -4   3   7      167.46      167.06      5.51 o 
  -3   3   7       34.62       33.01      4.37 o 
  -2   3   7      142.40      142.98      9.81 o 
  -1   3   7       49.48       63.27      6.38 o 
   0   3   7       33.18       24.50      3.37 o 
   1   3   7      405.51      410.26     10.60 o 
   2   3   7      241.06      256.96     10.62 o 
   3   3   7      262.90      256.59     14.42 o 
   4   3   7       10.90        8.94      4.00 o 
   5   3   7       37.25       41.22     10.63 o 
   6   3   7       11.01       16.22     12.74 o 
   7   3   7        8.78       27.93     15.03 o 
 -13   4   7       27.57       26.67     10.36 o 
 -12   4   7        1.40        4.25      5.21 o 
 -11   4   7        0.95        1.81      4.54 o 
 -10   4   7       35.70       31.24      7.42 o 
  -9   4   7       76.63       78.52     13.98 o 
  -8   4   7       77.75       74.20     10.24 o 
  -7   4   7        9.17        8.60      2.48 o 
  -6   4   7      469.75      489.92     22.07 o 
  -5   4   7       81.47       95.67      9.72 o 
  -4   4   7       26.03       49.08      5.55 o 
  -3   4   7       82.87       72.15      7.93 o 
  -2   4   7      225.16      221.02      8.38 o 
  -1   4   7       59.91       66.45      6.27 o 
   0   4   7      295.07      299.38     20.48 o 
   1   4   7      181.11      214.85     11.49 o 
   2   4   7      838.19      861.94     17.78 o 
   3   4   7      250.73      262.59     11.33 o 
   4   4   7      100.59       89.05     13.89 o 
   5   4   7       10.26       14.34      5.50 o 
   6   4   7        1.63       -0.06     10.49 o 
   7   4   7      192.11      321.66     30.38 o 
 -13   5   7       24.15       28.23     20.21 o 
 -12   5   7       50.39       39.86     11.40 o 
 -11   5   7      128.24      135.35     12.57 o 
 -10   5   7      183.90      196.74     13.02 o 
  -9   5   7       69.75       68.67     10.26 o 
  -8   5   7       26.73       28.95      5.12 o 
  -7   5   7        0.90        4.42      2.81 o 
  -6   5   7      266.86      237.37     14.20 o 
  -5   5   7        1.38        7.29      2.85 o 
  -4   5   7      293.36      275.89      6.11 o 
  -3   5   7       98.47      113.16     10.12 o 
  -2   5   7       80.23       74.70      9.02 o 
  -1   5   7        8.66        7.23      1.75 o 
   0   5   7      290.75      319.38     10.08 o 
   1   5   7       19.72       19.15      4.93 o 
   2   5   7      199.26      204.26     10.08 o 
   3   5   7     1159.89     1184.26     17.90 o 
   4   5   7       34.75       26.77      7.00 o 
   5   5   7        7.63        9.37      6.92 o 
   6   5   7      241.52      282.79     58.69 o 
   7   5   7      232.54      260.46     63.33 o 
 -13   6   7       15.33       19.20     10.22 o 
 -12   6   7        8.88        4.94      7.91 o 
 -11   6   7        0.38        6.08      7.40 o 
 -10   6   7       36.99       37.61      8.64 o 
  -9   6   7        6.45        8.52      3.82 o 
  -8   6   7       49.62       51.45      7.89 o 
  -7   6   7      238.64      237.29     11.06 o 
  -6   6   7        5.59       12.07      3.40 o 
  -5   6   7     1501.22     1487.14     22.55 o 
  -4   6   7      214.69      202.94      8.33 o 
  -3   6   7      135.00      143.77      8.12 o 
  -2   6   7      476.82      478.82     10.72 o 
  -1   6   7       15.68       16.86      2.46 o 
   0   6   7        0.49        2.88      4.41 o 
   1   6   7       71.06       81.47     11.00 o 
   2   6   7      177.57      174.14     15.27 o 
   3   6   7      231.40      236.11     12.67 o 
   4   6   7       10.91       10.96      4.82 o 
   5   6   7       37.24       36.88     12.52 o 
   6   6   7       35.68       40.94     19.74 o 
   7   6   7        1.25       12.72     12.19 o 
 -13   7   7       10.44       24.60      8.24 o 
 -12   7   7        2.27        4.81      5.53 o 
 -11   7   7       15.99       15.27      7.63 o 
 -10   7   7       19.64       19.81      5.65 o 
  -9   7   7      230.53      231.25      9.98 o 
  -8   7   7       74.46       80.33     12.37 o 
  -7   7   7       99.29      117.82     16.44 o 
  -6   7   7       83.62       80.69      9.52 o 
  -5   7   7      771.79      720.66     29.03 o 
  -4   7   7       50.68       60.02      8.17 o 
  -3   7   7       10.46        9.61      2.55 o 
  -2   7   7        1.92        1.47      1.65 o 
  -1   7   7        1.57        4.95      2.00 o 
   0   7   7       59.31       60.08      9.38 o 
   1   7   7       86.10       96.31     14.78 o 
   2   7   7        0.76        4.94      5.43 o 
   3   7   7       17.13       22.01      4.20 o 
   4   7   7      198.88      200.29     15.36 o 
   5   7   7       31.48       35.99     10.59 o 
   6   7   7       11.63       12.66      6.84 o 
 -13   8   7        4.04        6.81      9.72 o 
 -12   8   7        3.48       12.87      7.72 o 
 -11   8   7       55.31       53.24     21.68 o 
 -10   8   7       15.67       10.94      3.51 o 
  -9   8   7      950.21      954.39     18.76 o 
  -8   8   7       27.98       27.47      7.64 o 
  -7   8   7       29.82       38.32      6.47 o 
  -6   8   7        2.64        9.60      2.63 o 
  -5   8   7     9626.41     9960.95     87.90 o 
  -4   8   7      182.09      194.58     13.22 o 
  -3   8   7       24.28       25.72      5.33 o 
  -2   8   7       39.48       39.43      5.15 o 
  -1   8   7      993.88      908.25     19.54 o 
   0   8   7        2.59        7.95      3.84 o 
   1   8   7       22.00       26.49      5.47 o 
   2   8   7        2.36        7.82      4.00 o 
   3   8   7        0.41        6.12      3.80 o 
   4   8   7      407.63      433.21     28.95 o 
   5   8   7        1.90        6.40      3.37 o 
   6   8   7        0.61        5.01      7.63 o 
 -12   9   7        4.38       10.37      5.43 o 
 -11   9   7       22.86       21.10      6.39 o 
 -10   9   7       18.58       15.72      5.65 o 
  -9   9   7       89.55       70.93     11.44 o 
  -8   9   7       14.66       15.16      4.27 o 
  -7   9   7     1239.42     1284.21     33.11 o 
  -6   9   7     1647.46     1657.65     30.48 o 
  -5   9   7     1259.41     1272.68     16.93 o 
  -4   9   7      719.01      706.81     13.00 o 
  -3   9   7        4.60        9.04      3.58 o 
  -2   9   7      132.06      129.02     10.73 o 
  -1   9   7     1091.01     1032.65     33.04 o 
   0   9   7        9.66       10.41      4.38 o 
   1   9   7      227.91      227.86     11.37 o 
   2   9   7       32.93       40.59      8.00 o 
   3   9   7      501.50      504.64     20.40 o 
   4   9   7       18.91       27.62      9.00 o 
   5   9   7       18.91       14.68      5.73 o 
   6   9   7        9.58        7.16      7.99 o 
 -12  10   7       31.73       31.68     13.14 o 
 -11  10   7        0.78        3.84      5.84 o 
 -10  10   7      252.27      209.61     19.88 o 
  -9  10   7       21.04       14.05      3.43 o 
  -8  10   7      391.24      382.49     19.40 o 
  -7  10   7        0.41        2.58      1.70 o 
  -6  10   7     1553.84     1640.19     31.04 o 
  -5  10   7      659.28      673.75     16.61 o 
  -4  10   7     2850.77     2919.20     38.17 o 
  -3  10   7      435.62      411.06     10.69 o 
  -2  10   7      217.59      205.17     13.11 o 
  -1  10   7        1.28        3.30      2.04 o 
   0  10   7        0.07        3.53      2.91 o 
   1  10   7       16.21       20.59      5.41 o 
   2  10   7      108.60      122.24     20.94 o 
   3  10   7       96.45       84.04     16.59 o 
   4  10   7       93.20       82.40     19.22 o 
   5  10   7      222.30      250.85     16.96 o 
   6  10   7      157.54      163.49     33.98 o 
 -12  11   7       35.97       28.32     12.14 o 
 -11  11   7        8.38       10.21      6.87 o 
 -10  11   7      119.78       91.00     18.75 o 
  -9  11   7        8.07       12.90      3.82 o 
  -8  11   7       65.38       63.67     10.23 o 
  -7  11   7       33.09       32.67      6.09 o 
  -6  11   7      780.79      795.15     21.36 o 
  -5  11   7     1212.38     1207.07     23.40 o 
  -4  11   7       19.61       33.17      5.51 o 
  -3  11   7      105.58      106.31     13.27 o 
  -2  11   7        7.24       12.45      3.46 o 
  -1  11   7      286.19      276.75     10.72 o 
   0  11   7       33.04       19.96      4.45 o 
   1  11   7      320.04      328.23     11.50 o 
   2  11   7        4.86       10.04      4.95 o 
   3  11   7      423.30      434.04     16.43 o 
   4  11   7       18.70       16.28      8.61 o 
   5  11   7       27.58       21.24      9.03 o 
   6  11   7      102.46       63.09     34.21 o 
 -12  12   7        2.93        3.87      8.16 o 
 -11  12   7        0.21       16.25      6.86 o 
 -10  12   7       39.60       33.41      7.96 o 
  -9  12   7      147.46      127.66     16.87 o 
  -8  12   7        5.80       10.17      5.78 o 
  -7  12   7        1.00        4.62      3.23 o 
  -6  12   7        1.38        4.32      3.02 o 
  -5  12   7     1192.70     1209.77     22.64 o 
  -4  12   7      264.23      259.28     13.77 o 
  -3  12   7      230.07      234.25     12.88 o 
  -2  12   7      697.26      659.41     18.93 o 
  -1  12   7       41.21       41.02      7.61 o 
   0  12   7      180.40      164.46     16.26 o 
   1  12   7       21.14       29.97      6.09 o 
   2  12   7      243.53      242.64     15.36 o 
   3  12   7        0.20        6.19      3.97 o 
   4  12   7       55.57       67.46     17.86 o 
   5  12   7       51.84       51.98     12.32 o 
 -11  13   7       30.63       33.37     12.09 o 
 -10  13   7       82.44       58.24     21.03 o 
  -9  13   7        7.12        7.71      5.43 o 
  -8  13   7       25.71       18.50      5.59 o 
  -7  13   7       19.13       21.54      5.33 o 
  -6  13   7       18.10       26.76      5.32 o 
  -5  13   7      100.88       99.17     11.97 o 
  -4  13   7      230.77      234.04     15.19 o 
  -3  13   7      999.05      997.95     19.70 o 
  -2  13   7        2.12        0.26      3.73 o 
  -1  13   7        0.04        3.29      2.70 o 
   0  13   7        2.06       10.29      5.73 o 
   1  13   7      400.00      397.53     18.87 o 
   2  13   7        1.52        9.34      3.33 o 
   3  13   7       69.25       70.38     15.34 o 
   4  13   7        0.56        8.85      5.43 o 
   5  13   7       49.77       42.01     17.09 o 
 -11  14   7       46.88       42.36     13.29 o 
 -10  14   7        5.57        4.55      4.36 o 
  -9  14   7       15.92       19.06      5.74 o 
  -8  14   7       32.19       26.23      5.51 o 
  -7  14   7        0.18        5.13      4.66 o 
  -6  14   7        0.00        3.68      3.42 o 
  -5  14   7       19.93       24.08      4.84 o 
  -4  14   7       41.84       36.52      7.84 o 
  -3  14   7      798.78      759.06     16.14 o 
  -2  14   7       33.88       31.92      5.97 o 
  -1  14   7        4.55        6.99      3.59 o 
   0  14   7       41.83       47.92      9.21 o 
   1  14   7      621.58      643.67     22.13 o 
   2  14   7        0.35       10.47      4.44 o 
   3  14   7      341.82      369.39     21.93 o 
   4  14   7       13.74       11.46      8.58 o 
   5  14   7        0.03       12.42      5.79 o 
 -11  15   7      366.02      449.88     28.89 o 
 -10  15   7        0.44       -0.06      7.83 o 
  -9  15   7        0.25        6.41      3.07 o 
  -8  15   7        0.88        4.32      5.13 o 
  -7  15   7      293.77      304.02     13.01 o 
  -6  15   7        9.65        8.52      3.91 o 
  -5  15   7       23.55       24.90      5.54 o 
  -4  15   7      173.15      166.01     16.46 o 
  -3  15   7      372.61      347.62     14.23 o 
  -2  15   7       32.80       32.53      6.05 o 
  -1  15   7      178.36      194.24      8.88 o 
   0  15   7      102.50      107.97     17.57 o 
   1  15   7       39.17       28.26      7.91 o 
   2  15   7       90.94       75.55     13.72 o 
   3  15   7       52.82       54.66     12.92 o 
   4  15   7        4.43       13.66      4.93 o 
 -10  16   7        0.36        6.34      4.04 o 
  -9  16   7       43.73       43.68     11.02 o 
  -8  16   7      178.96      179.03     20.16 o 
  -7  16   7      129.00      135.87     29.53 o 
  -6  16   7       23.63       21.80      5.60 o 
  -5  16   7       11.41       11.55      5.16 o 
  -4  16   7       14.11       15.88      3.41 o 
  -3  16   7       27.92       21.64      5.25 o 
  -2  16   7      253.95      271.65     11.47 o 
  -1  16   7       12.67       10.89      3.46 o 
   0  16   7       95.99      105.98     18.16 o 
   1  16   7      899.55      960.55     25.07 o 
   2  16   7      219.45      238.24     13.67 o 
   3  16   7       36.65       40.92      9.85 o 
   4  16   7        0.02        2.56      6.18 o 
 -10  17   7      122.58      164.52     32.68 o 
  -9  17   7       50.61       37.09     10.85 o 
  -8  17   7      132.27      102.84     28.45 o 
  -7  17   7        2.47       11.76      4.35 o 
  -6  17   7        9.71       14.33      4.75 o 
  -5  17   7        7.65        8.00      3.49 o 
  -4  17   7        2.63        8.32      2.89 o 
  -3  17   7        5.63        9.42      4.22 o 
  -2  17   7      516.70      536.29     12.32 o 
  -1  17   7        1.34        5.14      4.69 o 
   0  17   7       52.50       62.74     11.97 o 
   1  17   7      294.82      327.08     19.06 o 
   2  17   7      239.23      269.99     30.05 o 
   3  17   7       59.84       52.32     20.06 o 
   4  17   7        1.16        8.15      6.21 o 
  -9  18   7       23.81       20.79      7.63 o 
  -8  18   7      285.21      385.79     16.62 o 
  -7  18   7       95.99       99.99     25.74 o 
  -6  18   7       10.09        9.79      4.31 o 
  -5  18   7       44.70       38.04      7.32 o 
  -4  18   7       59.06       61.73     11.78 o 
  -3  18   7      156.04      129.75     11.49 o 
  -2  18   7       16.10       18.56      4.12 o 
  -1  18   7       43.23       50.43      8.35 o 
   0  18   7      441.95      510.95     24.37 o 
   1  18   7     1094.17     1198.18     27.20 o 
   2  18   7       33.80       36.19     13.73 o 
   3  18   7        5.67       13.84      6.81 o 
  -9  19   7        1.22        6.73      5.01 o 
  -8  19   7       15.19       13.26      4.86 o 
  -7  19   7       58.62       54.79     18.64 o 
  -6  19   7       24.39       24.81      8.58 o 
  -5  19   7       51.43       46.01     10.91 o 
  -4  19   7       80.89       81.59     17.27 o 
  -3  19   7        3.87        9.17      3.31 o 
  -2  19   7       46.92       48.76     11.01 o 
  -1  19   7        9.38       11.91      5.70 o 
   0  19   7      371.34      427.29     17.26 o 
   1  19   7       32.46       23.78      5.94 o 
   2  19   7        3.64       10.55      6.02 o 
  -8  20   7       24.91       16.58      7.21 o 
  -7  20   7        4.25        4.08      4.81 o 
  -6  20   7        4.47       13.51      5.96 o 
  -5  20   7       47.15       35.01      9.32 o 
  -4  20   7        0.06        1.11      5.74 o 
  -3  20   7       45.52       44.96      8.53 o 
  -2  20   7       26.50       27.62      7.71 o 
  -1  20   7        2.72        3.81      7.01 o 
   0  20   7      289.95      317.26     19.30 o 
   1  20   7       18.25       18.16      6.54 o 
   2  20   7        1.33       10.44      7.07 o 
  -7  21   7       11.63        9.79      3.79 o 
  -6  21   7       57.21       51.32     18.12 o 
  -5  21   7        0.83        5.36      4.81 o 
  -4  21   7        9.18        8.84      4.81 o 
  -3  21   7       34.02       33.54      7.48 o 
  -2  21   7        0.55        7.74      4.41 o 
  -1  21   7       29.88       34.82      9.39 o 
   0  21   7       29.41       21.88      7.37 o 
   1  21   7       63.98       46.02     21.26 o 
  -6  22   7        0.26        7.74      4.32 o 
  -5  22   7      258.62      280.12     15.06 o 
  -4  22   7      168.08      207.15     18.19 o 
  -3  22   7      110.09       82.09     34.42 o 
  -2  22   7       30.25       35.25      8.93 o 
  -1  22   7       44.75       39.19     12.31 o 
   0  22   7      124.82       98.27     31.98 o 
  -4  23   7       51.34       35.38     14.61 o 
  -3  23   7       14.20       12.66      7.06 o 
  -2  23   7        0.62        4.55      4.78 o 
 -13   0   8      160.45      196.58     83.49 o 
 -12   0   8     1332.17     1643.18    112.71 o 
 -11   0   8        0.54        3.63      7.68 o 
 -10   0   8      451.77      454.42     23.84 o 
  -9   0   8     1119.50     1252.57     44.16 o 
  -8   0   8      195.30      187.46     25.26 o 
  -7   0   8      455.20      454.40     17.58 o 
  -6   0   8      319.42      242.60     27.30 o 
  -5   0   8        0.82        2.46      3.48 o 
  -4   0   8      150.67      177.16     14.70 o 
  -3   0   8      696.37      797.81     26.19 o 
  -2   0   8      143.83      153.93     16.68 o 
  -1   0   8       69.83       76.39      8.59 o 
   0   0   8     1205.37     1146.30     91.40 o 
   1   0   8      235.37      246.13     18.99 o 
   2   0   8      394.37      409.07     51.91 o 
   3   0   8       63.37       57.79     17.23 o 
   4   0   8      589.73      657.71     29.13 o 
   5   0   8        6.53       22.25     23.95 o 
   6   0   8      128.83       94.20     93.87 o 
 -13   1   8       13.76       19.43      8.90 o 
 -12   1   8      436.98      497.93     20.50 o 
 -11   1   8        8.37       12.72      5.00 o 
 -10   1   8        0.01        5.96      4.79 o 
  -9   1   8      405.82      449.07     14.65 o 
  -8   1   8      377.28      428.40     13.12 o 
  -7   1   8      156.61      143.65     20.50 o 
  -6   1   8        3.43        3.60      2.85 o 
  -5   1   8        2.23        4.12      2.46 o 
  -4   1   8        0.28        4.91      3.65 o 
  -3   1   8      133.20      119.63     12.80 o 
  -2   1   8        4.43        5.53      1.79 o 
  -1   1   8      559.56      534.42     13.30 o 
   0   1   8      178.95      177.97      9.07 o 
   1   1   8     2219.97     2239.29     36.49 o 
   2   1   8       21.08       25.07      5.26 o 
   3   1   8      202.83      209.68     19.93 o 
   4   1   8       17.14       18.47      6.08 o 
   5   1   8      418.57      580.91     30.53 o 
   6   1   8       94.63       84.17     54.18 o 
 -13   2   8      148.66      122.75     49.49 o 
 -12   2   8      419.95      474.66     19.15 o 
 -11   2   8      140.40      137.76     25.07 o 
 -10   2   8      111.28      112.73     22.48 o 
  -9   2   8      192.25      200.83     16.03 o 
  -8   2   8      648.66      648.69     17.52 o 
  -7   2   8      164.66      147.01     10.65 o 
  -6   2   8      165.28      161.09     11.71 o 
  -5   2   8        8.28        9.66      2.15 o 
  -4   2   8        0.00        6.35      3.32 o 
  -3   2   8       35.14       44.85      5.28 o 
  -2   2   8       69.44       66.56      7.65 o 
  -1   2   8      176.77      186.69      8.18 o 
   0   2   8      616.92      597.17     13.85 o 
   1   2   8      841.52      890.56     17.13 o 
   2   2   8      220.58      218.07      9.52 o 
   3   2   8      100.87       93.31     17.48 o 
   4   2   8       27.33       25.09      7.26 o 
   5   2   8      157.45      169.19     51.17 o 
   6   2   8      459.02      628.76     46.10 o 
 -13   3   8       13.22       28.87     12.23 o 
 -12   3   8       31.74       21.50      9.76 o 
 -11   3   8        5.07        9.81      5.47 o 
 -10   3   8       21.31       25.68      7.97 o 
  -9   3   8        8.22       11.21      3.86 o 
  -8   3   8        3.00        0.53      4.52 o 
  -7   3   8      272.84      236.93     16.90 o 
  -6   3   8      192.71      162.38     16.06 o 
  -5   3   8      369.58      365.14     12.47 o 
  -4   3   8       53.88       67.30      8.39 o 
  -3   3   8        0.40        3.38      3.96 o 
  -2   3   8      211.40      199.91      9.35 o 
  -1   3   8      630.98      630.59     20.61 o 
   0   3   8        8.94       12.35      3.00 o 
   1   3   8        9.87       10.25      3.08 o 
   2   3   8       26.64       37.33      6.70 o 
   3   3   8        6.98       10.30      4.17 o 
   4   3   8        2.12       12.81      4.33 o 
   5   3   8      118.29      103.63     36.61 o 
   6   3   8        0.96        2.41     11.51 o 
 -13   4   8       40.28       28.93     12.74 o 
 -12   4   8       12.57       11.91      5.93 o 
 -11   4   8       74.62       64.75     17.02 o 
 -10   4   8       89.02       91.97     19.48 o 
  -9   4   8        1.10        4.82      4.17 o 
  -8   4   8       33.45       30.50      6.16 o 
  -7   4   8      239.44      183.74     26.94 o 
  -6   4   8      383.17      331.46     21.38 o 
  -5   4   8      725.13      738.48     19.12 o 
  -4   4   8      257.57      263.72      8.46 o 
  -3   4   8        0.87       -0.70      3.31 o 
  -2   4   8       96.03      102.35     10.34 o 
  -1   4   8        8.49        8.18      1.72 o 
   0   4   8      699.14      714.34     15.96 o 
   1   4   8      356.00      368.20     12.91 o 
   2   4   8       86.11       78.96     15.13 o 
   3   4   8      145.87      129.16     26.60 o 
   4   4   8       58.89       63.00     22.81 o 
   5   4   8        0.00        6.11      9.01 o 
   6   4   8       39.35       39.26     19.21 o 
 -13   5   8       49.04       43.43     15.13 o 
 -12   5   8      235.42      279.73     44.70 o 
 -11   5   8        0.06        2.61      4.69 o 
 -10   5   8        1.61        4.03      5.37 o 
  -9   5   8      118.36      107.00     18.80 o 
  -8   5   8      111.28      126.31     21.29 o 
  -7   5   8      277.56      300.95     15.24 o 
  -6   5   8     1720.51     1603.29     64.38 o 
  -5   5   8      619.51      574.26     15.04 o 
  -4   5   8       13.05       10.32      2.74 o 
  -3   5   8       26.15       29.45      4.04 o 
  -2   5   8      175.51      135.71      6.74 o 
  -1   5   8      135.18      140.68      5.17 o 
   0   5   8      529.70      535.66     14.98 o 
   1   5   8      282.77      295.22     12.28 o 
   2   5   8        8.40       15.64      4.20 o 
   3   5   8        0.15        8.53      4.36 o 
   4   5   8      225.39      257.80     25.80 o 
   5   5   8       46.57       40.50     13.06 o 
   6   5   8       50.79       49.77     22.61 o 
 -13   6   8       37.89       28.46      9.47 o 
 -12   6   8        3.93        1.94      7.18 o 
 -11   6   8       56.95       45.49      9.03 o 
 -10   6   8        1.55       10.57      4.14 o 
  -9   6   8        0.00        2.81      3.87 o 
  -8   6   8       12.97        9.72      6.20 o 
  -7   6   8       25.51       28.34      5.84 o 
  -6   6   8        6.77        6.85      2.20 o 
  -5   6   8      377.52      371.42     16.58 o 
  -4   6   8      317.10      297.71      9.19 o 
  -3   6   8       50.87       47.96      6.34 o 
  -2   6   8       10.37        8.77      2.94 o 
  -1   6   8      819.61      802.22     19.55 o 
   0   6   8       86.08       69.52     13.34 o 
   1   6   8       36.61       33.72      5.65 o 
   2   6   8        7.41       12.32      4.07 o 
   3   6   8        2.36        3.10      4.33 o 
   4   6   8        0.77        9.99      6.69 o 
   5   6   8       30.06       19.07      8.31 o 
   6   6   8        0.32        8.02     17.74 o 
 -13   7   8        4.93       10.53      5.51 o 
 -12   7   8        0.23        4.31      6.29 o 
 -11   7   8       61.39       39.06     13.32 o 
 -10   7   8       21.26       18.98      5.94 o 
  -9   7   8      137.31      123.84     11.10 o 
  -8   7   8       26.30       40.25      7.01 o 
  -7   7   8     1182.81     1269.46     26.46 o 
  -6   7   8       15.92       17.87      3.28 o 
  -5   7   8      776.91      777.62     19.75 o 
  -4   7   8      376.16      359.11      9.50 o 
  -3   7   8       19.39       33.06      5.10 o 
  -2   7   8      161.44      140.35      9.34 o 
  -1   7   8      292.32      263.13     18.71 o 
   0   7   8       14.12       22.74      6.29 o 
   1   7   8       14.54       19.67      4.94 o 
   2   7   8       47.86       31.58      7.93 o 
   3   7   8        3.57        4.31      3.91 o 
   4   7   8        1.65       -4.49      8.77 o 
   5   7   8       87.08       85.50     16.10 o 
 -13   8   8       18.50       18.18     10.02 o 
 -12   8   8        0.71        5.68      6.47 o 
 -11   8   8       13.28        8.41      3.97 o 
 -10   8   8        5.22       12.28      5.07 o 
  -9   8   8        8.25       10.77      4.45 o 
  -8   8   8        0.00        6.94      4.80 o 
  -7   8   8        1.25        8.06      3.88 o 
  -6   8   8     1419.06     1448.24     25.70 o 
  -5   8   8      682.80      716.31     17.07 o 
  -4   8   8       56.73       51.66      7.60 o 
  -3   8   8      183.05      153.68     12.70 o 
  -2   8   8       15.01       11.54      2.98 o 
  -1   8   8       25.98       26.09      4.43 o 
   0   8   8      114.56       91.36     13.58 o 
   1   8   8        0.06        3.58      4.08 o 
   2   8   8       11.96       18.07      5.46 o 
   3   8   8       39.57       35.51      8.49 o 
   4   8   8       18.96       22.34     12.85 o 
   5   8   8       12.46       13.32      9.23 o 
 -12   9   8       39.51       29.37     10.65 o 
 -11   9   8       26.85       21.20      8.51 o 
 -10   9   8      106.64       74.46     15.25 o 
  -9   9   8       59.71       47.64      8.46 o 
  -8   9   8        9.25        8.70      5.46 o 
  -7   9   8      219.43      212.09     15.70 o 
  -6   9   8       11.81       13.66      3.53 o 
  -5   9   8        0.73        8.20      2.58 o 
  -4   9   8       92.53       89.82     11.18 o 
  -3   9   8      139.38      132.07     17.46 o 
  -2   9   8      147.00      147.16     11.67 o 
  -1   9   8      383.00      332.68      9.19 o 
   0   9   8       41.86       42.88      8.25 o 
   1   9   8       73.65       68.84     14.15 o 
   2   9   8        3.36        8.55      5.53 o 
   3   9   8       50.66       56.74     10.71 o 
   4   9   8       75.02       79.61     23.81 o 
   5   9   8       22.71       19.55      6.46 o 
 -12  10   8       31.46       28.39     19.38 o 
 -11  10   8       20.55       21.39      5.96 o 
 -10  10   8        3.44       13.13      5.44 o 
  -9  10   8       90.31       77.32     15.92 o 
  -8  10   8       15.96       14.22      4.89 o 
  -7  10   8      233.12      232.30     26.06 o 
  -6  10   8      184.97      168.74     11.35 o 
  -5  10   8      210.82      217.40     12.62 o 
  -4  10   8      161.96      170.80     14.88 o 
  -3  10   8      235.41      209.45      8.97 o 
  -2  10   8       14.76       14.66      3.69 o 
  -1  10   8       64.15       63.11      8.14 o 
   0  10   8       21.48       21.85      5.43 o 
   1  10   8       29.36       35.97      7.19 o 
   2  10   8        5.18        2.63      6.52 o 
   3  10   8        9.80       10.09      4.87 o 
   4  10   8       61.26       83.32     17.29 o 
   5  10   8        8.86       15.62      8.88 o 
 -12  11   8        7.42        5.94      6.85 o 
 -11  11   8        1.11        8.79      6.30 o 
 -10  11   8       14.56       10.05      4.20 o 
  -9  11   8       44.92       43.86      9.04 o 
  -8  11   8      116.98      119.02     17.69 o 
  -7  11   8       25.81       32.29      6.90 o 
  -6  11   8      629.15      640.16     14.30 o 
  -5  11   8      364.54      364.55     11.78 o 
  -4  11   8      266.54      272.09     13.87 o 
  -3  11   8      262.77      264.70     12.29 o 
  -2  11   8      521.24      538.28     16.92 o 
  -1  11   8      190.57      175.49     13.44 o 
   0  11   8      431.68      407.65     11.68 o 
   1  11   8       12.20        3.02      4.72 o 
   2  11   8       26.95       30.66      8.22 o 
   3  11   8       27.29       32.36      9.38 o 
   4  11   8        0.24        3.57      4.38 o 
   5  11   8      146.27      107.44     60.40 o 
 -12  12   8        3.95       11.42      9.94 o 
 -11  12   8      161.63      152.92     43.46 o 
 -10  12   8        0.05        2.84      5.81 o 
  -9  12   8        1.28        3.81      4.42 o 
  -8  12   8        9.23        4.89      3.72 o 
  -7  12   8      486.28      474.18     15.88 o 
  -6  12   8      220.72      204.15     12.62 o 
  -5  12   8      126.08      116.20      9.10 o 
  -4  12   8      135.26      136.05     18.63 o 
  -3  12   8      180.46      173.89     10.71 o 
  -2  12   8      352.32      331.48     10.71 o 
  -1  12   8       87.23       88.49     16.94 o 
   0  12   8      694.17      701.44     17.46 o 
   1  12   8       34.53       41.23      7.67 o 
   2  12   8       88.27       83.46     18.35 o 
   3  12   8       29.86       15.79      8.55 o 
   4  12   8        3.04        6.91      4.36 o 
 -11  13   8       64.16       66.24     25.57 o 
 -10  13   8      151.37      136.03     14.68 o 
  -9  13   8      120.54      108.95     15.72 o 
  -8  13   8        9.91       21.27      5.35 o 
  -7  13   8        0.67       -2.48      5.05 o 
  -6  13   8        8.26       10.82      3.50 o 
  -5  13   8       19.07       17.83      4.10 o 
  -4  13   8       16.16       13.63      4.18 o 
  -3  13   8        6.44       11.14      4.03 o 
  -2  13   8       23.58       25.22      4.77 o 
  -1  13   8      156.75      159.05     17.92 o 
   0  13   8       24.39       34.21      8.78 o 
   1  13   8      794.70      915.18     34.44 o 
   2  13   8      243.18      271.92     18.06 o 
   3  13   8       23.21       34.48     10.20 o 
   4  13   8       58.68       49.01     21.34 o 
 -11  14   8       31.63       26.39      9.29 o 
 -10  14   8        8.77       14.53      5.28 o 
  -9  14   8      124.81       97.23     25.89 o 
  -8  14   8       86.85       93.96     16.92 o 
  -7  14   8       10.80       11.39      4.67 o 
  -6  14   8      153.46      147.62     14.84 o 
  -5  14   8        1.00       15.26      4.68 o 
  -4  14   8      132.80      119.83     18.78 o 
  -3  14   8      120.15       94.58     19.29 o 
  -2  14   8       46.90       38.03      8.04 o 
  -1  14   8        1.07        3.71      4.51 o 
   0  14   8       24.45       31.88      9.82 o 
   1  14   8      887.13      972.17     17.95 o 
   2  14   8       69.88       62.01     18.63 o 
   3  14   8       16.77       20.67      6.23 o 
   4  14   8        1.17        6.90      4.00 o 
 -11  15   8        4.37       11.13      5.76 o 
 -10  15   8       13.09       11.19      5.28 o 
  -9  15   8       42.27       44.29     10.66 o 
  -8  15   8      174.49      226.73     28.39 o 
  -7  15   8        7.52       11.49      5.34 o 
  -6  15   8       79.88       54.51     10.82 o 
  -5  15   8       14.66       12.84      3.61 o 
  -4  15   8        5.73        9.06      3.30 o 
  -3  15   8       24.98       25.99      6.37 o 
  -2  15   8      106.74       90.59     17.35 o 
  -1  15   8      143.06      126.62     27.03 o 
   0  15   8       13.48       24.74      6.17 o 
   1  15   8      587.15      667.34     26.54 o 
   2  15   8        9.60       16.98      7.69 o 
   3  15   8       11.48       13.24      6.46 o 
 -10  16   8      162.29      123.93     38.85 o 
  -9  16   8      155.86      180.05     18.98 o 
  -8  16   8        0.87       11.93      5.79 o 
  -7  16   8      182.18      208.20     13.60 o 
  -6  16   8      103.41       76.92     18.51 o 
  -5  16   8       11.41       14.82      4.54 o 
  -4  16   8       80.67       76.43     12.21 o 
  -3  16   8        1.93        7.49      4.22 o 
  -2  16   8        2.83        4.09      4.49 o 
  -1  16   8       26.28       22.41      6.91 o 
   0  16   8      135.01      130.65     22.10 o 
   1  16   8       33.11       25.63      8.00 o 
   2  16   8       51.98       97.29     39.76 o 
   3  16   8       56.07       38.78     13.50 o 
 -10  17   8       18.70       21.49      7.91 o 
  -9  17   8      115.23       93.46     21.31 o 
  -8  17   8        4.25        5.94      6.57 o 
  -7  17   8      132.39      165.38     14.98 o 
  -6  17   8        5.54        8.81      4.91 o 
  -5  17   8        2.15       -0.19      4.50 o 
  -4  17   8       42.71       25.87      5.83 o 
  -3  17   8        5.10        7.53      3.71 o 
  -2  17   8       22.70       15.72      6.57 o 
  -1  17   8      249.87      274.04     15.70 o 
   0  17   8       84.42       89.31     15.77 o 
   1  17   8       13.39       23.56      5.47 o 
   2  17   8      187.44      218.31     21.67 o 
  -9  18   8        0.18       12.60      6.45 o 
  -8  18   8      112.73       84.29     22.48 o 
  -7  18   8       23.90       13.89      5.92 o 
  -6  18   8      137.76      103.18     30.94 o 
  -5  18   8       67.47       50.63     13.86 o 
  -4  18   8        6.87       15.37      5.90 o 
  -3  18   8       17.91       18.25      5.36 o 
  -2  18   8       20.89       23.21      5.61 o 
  -1  18   8       50.74       51.68     16.96 o 
   0  18   8       27.61       23.38      7.32 o 
   1  18   8        2.17        8.57      4.53 o 
   2  18   8        0.04        8.19      5.31 o 
  -8  19   8        0.18        9.67      3.75 o 
  -7  19   8      147.40      172.55     15.87 o 
  -6  19   8      224.30      228.72     12.85 o 
  -5  19   8       34.28       35.62      8.96 o 
  -4  19   8       14.14       14.98      5.06 o 
  -3  19   8        0.31        1.67      6.27 o 
  -2  19   8       25.70       26.13      6.40 o 
  -1  19   8        1.32        6.92      5.13 o 
   0  19   8       15.53       22.04      7.78 o 
   1  19   8       51.63       43.07     17.18 o 
  -7  20   8        1.15        9.67      5.90 o 
  -6  20   8      232.46      277.25     22.64 o 
  -5  20   8        0.22        5.43      3.97 o 
  -4  20   8        0.58        2.40      4.00 o 
  -3  20   8        1.87        5.96      5.11 o 
  -2  20   8      119.50       86.16     29.69 o 
  -1  20   8      199.70      212.27     19.00 o 
   0  20   8       21.78       13.50      7.21 o 
  -6  21   8      184.41      178.05     22.04 o 
  -5  21   8       31.56       31.63     10.29 o 
  -4  21   8       25.76       13.58      5.37 o 
  -3  21   8        5.37       13.08      5.71 o 
  -2  21   8       65.42       50.24     17.29 o 
  -1  21   8       83.65       61.25     19.91 o 
  -4  22   8       23.87       22.83      6.95 o 
  -3  22   8       34.60       29.14     12.18 o 
 -13   1   9        3.74       14.52     12.61 o 
 -12   1   9      318.89      372.46     15.48 o 
 -11   1   9        1.48       10.33      4.47 o 
 -10   1   9      158.01      171.93     18.95 o 
  -9   1   9       45.53       47.01     11.08 o 
  -8   1   9     1583.89     1661.58     25.76 o 
  -7   1   9       40.70       31.95      5.63 o 
  -6   1   9        0.04        0.75      1.70 o 
  -5   1   9       46.39       33.63      5.30 o 
  -4   1   9       87.75      130.66     18.17 o 
  -3   1   9       35.71       42.15      6.37 o 
  -2   1   9        1.78        7.39      2.55 o 
  -1   1   9      250.18      238.46     10.12 o 
   0   1   9      124.93      120.83      9.60 o 
   1   1   9      690.50      752.21     18.63 o 
   2   1   9       77.79       67.64     12.83 o 
   3   1   9      139.00      122.65     23.37 o 
   4   1   9       55.21       41.75     14.57 o 
   5   1   9      278.41      420.46     58.00 o 
 -13   2   9      448.08      457.67     57.04 o 
 -12   2   9        3.84       10.48      5.61 o 
 -11   2   9       59.69       52.45     14.32 o 
 -10   2   9       41.32       35.50      8.99 o 
  -9   2   9      262.33      284.43     11.72 o 
  -8   2   9       55.16       65.69     11.64 o 
  -7   2   9        8.15        7.04      5.14 o 
  -6   2   9        8.44       13.12      3.25 o 
  -5   2   9       83.08       96.97     11.04 o 
  -4   2   9       25.52       22.32      3.74 o 
  -3   2   9      239.75      258.12     15.53 o 
  -2   2   9      100.41       97.47     11.72 o 
  -1   2   9        0.78        6.88      2.26 o 
   0   2   9     2316.70     2117.48    137.29 o 
   1   2   9      442.12      473.47     16.88 o 
   2   2   9      412.92      439.04     17.38 o 
   3   2   9      179.09      142.15     33.01 o 
   4   2   9       66.74       60.57     14.10 o 
   5   2   9        3.37       11.08     12.16 o 
 -13   3   9      111.06       68.04     24.37 o 
 -12   3   9       89.22       68.05     20.02 o 
 -11   3   9      197.49      187.41     19.62 o 
 -10   3   9      154.20      175.24     22.92 o 
  -9   3   9       17.78       13.89      4.16 o 
  -8   3   9       84.77       99.78     16.27 o 
  -7   3   9      187.58      188.21     27.19 o 
  -6   3   9       40.87       48.20      9.59 o 
  -5   3   9      165.82      167.66     19.64 o 
  -4   3   9       99.34      103.99     13.78 o 
  -3   3   9       97.42       92.87     11.23 o 
  -2   3   9      167.33      156.43      8.61 o 
  -1   3   9       95.86       94.48      5.77 o 
   0   3   9      102.60       90.60     14.11 o 
   1   3   9        5.80        7.02      3.35 o 
   2   3   9        0.24        8.37      5.74 o 
   3   3   9      185.07      165.83     36.95 o 
   4   3   9       35.68       30.66     11.10 o 
   5   3   9        0.71        5.00     13.40 o 
 -13   4   9       23.60       21.29      9.21 o 
 -12   4   9       61.52       50.96     15.22 o 
 -11   4   9        2.14        2.73      5.35 o 
 -10   4   9        3.96        9.33      4.21 o 
  -9   4   9       74.68       82.06     16.10 o 
  -8   4   9      111.64      116.97     19.65 o 
  -7   4   9      121.05      136.57     22.85 o 
  -6   4   9      163.08      165.12     11.09 o 
  -5   4   9      368.46      383.21     13.35 o 
  -4   4   9        0.86       -2.04      4.52 o 
  -3   4   9      100.64      119.63     14.92 o 
  -2   4   9        4.59        6.89      3.82 o 
  -1   4   9      481.35      470.88      9.70 o 
   0   4   9       62.62       58.07      7.30 o 
   1   4   9       45.64       40.67      9.21 o 
   2   4   9        0.47        4.54      5.33 o 
   3   4   9      137.02      111.52     30.79 o 
   4   4   9        3.67        9.02      8.91 o 
   5   4   9       19.75       23.58     11.43 o 
 -13   5   9       72.32       39.98     18.63 o 
 -12   5   9       16.11       15.74      9.07 o 
 -11   5   9       41.91       43.73     14.02 o 
 -10   5   9       28.06       36.13      8.87 o 
  -9   5   9       10.06       15.30      4.39 o 
  -8   5   9        7.29       14.65      5.06 o 
  -7   5   9       62.58       68.00     10.85 o 
  -6   5   9        5.69        6.53      3.14 o 
  -5   5   9       16.90       25.76      5.14 o 
  -4   5   9       78.74       80.83      9.96 o 
  -3   5   9        3.17        9.24      3.15 o 
  -2   5   9       81.40       63.14      9.21 o 
  -1   5   9       77.92       59.37     12.49 o 
   0   5   9       30.78       32.25      5.71 o 
   1   5   9        1.08        8.57      4.26 o 
   2   5   9        6.72        9.05      5.43 o 
   3   5   9        2.04        7.31      3.57 o 
   4   5   9        5.39        9.66      7.23 o 
   5   5   9      267.74      345.24     38.95 o 
 -13   6   9       15.22       13.35      6.35 o 
 -12   6   9       62.23       54.84     16.27 o 
 -11   6   9        4.84       14.44     10.51 o 
 -10   6   9       16.04       10.90      4.03 o 
  -9   6   9        4.89        8.60      4.16 o 
  -8   6   9       20.07       18.82      4.30 o 
  -7   6   9      190.89      189.25     27.79 o 
  -6   6   9      627.07      582.45     13.14 o 
  -5   6   9       24.37       30.86      4.67 o 
  -4   6   9       75.77       79.37     11.02 o 
  -3   6   9      654.37      638.66     14.49 o 
  -2   6   9       46.69       45.80      6.45 o 
  -1   6   9        3.94       10.30      4.82 o 
   0   6   9        5.21        1.66      5.16 o 
   1   6   9       40.06       44.58     10.15 o 
   2   6   9       31.18       27.83      5.99 o 
   3   6   9       17.54       16.73      5.08 o 
   4   6   9        5.46       14.99      7.51 o 
   5   6   9        1.50        9.58      9.77 o 
 -12   7   9        6.51        8.73      4.93 o 
 -11   7   9        5.75        8.91      4.97 o 
 -10   7   9       93.16       65.14     16.39 o 
  -9   7   9        8.80        6.18      4.90 o 
  -8   7   9       46.12       50.62      9.28 o 
  -7   7   9       34.76       36.55      7.17 o 
  -6   7   9     1431.25     1463.63     28.29 o 
  -5   7   9       14.74       14.36      3.75 o 
  -4   7   9      145.86      143.33     18.66 o 
  -3   7   9      331.38      332.84     14.85 o 
  -2   7   9        0.00        3.95      3.12 o 
  -1   7   9      204.48      216.52     19.35 o 
   0   7   9      107.26       94.34     20.81 o 
   1   7   9        1.91        8.01      5.35 o 
   2   7   9        2.85        2.88      3.32 o 
   3   7   9       50.39       38.49     20.58 o 
   4   7   9       89.92       69.89     24.40 o 
 -12   8   9       29.31       28.64     10.62 o 
 -11   8   9       40.58       35.92      9.56 o 
 -10   8   9        0.30        5.47      3.54 o 
  -9   8   9        2.63        6.10      4.06 o 
  -8   8   9       39.51       26.65      5.67 o 
  -7   8   9       14.16       17.21      5.79 o 
  -6   8   9     1516.12     1446.11     63.92 o 
  -5   8   9      632.06      637.79     13.55 o 
  -4   8   9     1057.32     1076.27     21.20 o 
  -3   8   9      582.38      534.69     13.51 o 
  -2   8   9      181.05      159.31      7.55 o 
  -1   8   9      506.20      512.65     18.66 o 
   0   8   9      122.69      120.85     11.24 o 
   1   8   9       66.89       55.23     14.61 o 
   2   8   9       21.33       18.56      4.81 o 
   3   8   9       12.86       11.80     12.50 o 
   4   8   9        1.63        3.30     16.59 o 
 -12   9   9       13.73       11.49      6.28 o 
 -11   9   9        0.26        4.99      5.09 o 
 -10   9   9        0.40        5.07      3.99 o 
  -9   9   9       14.12       18.11      5.92 o 
  -8   9   9        1.76        6.86      3.55 o 
  -7   9   9        9.48       14.25      4.30 o 
  -6   9   9      111.48       94.35     13.24 o 
  -5   9   9      383.54      388.48     19.41 o 
  -4   9   9       86.93       79.54     12.60 o 
  -3   9   9       97.39       88.45     12.58 o 
  -2   9   9      733.94      713.05     11.07 o 
  -1   9   9      651.38      652.94     16.60 o 
   0   9   9        6.35       15.25      3.85 o 
   1   9   9        0.22        9.08      3.86 o 
   2   9   9        2.09        6.34      3.00 o 
   3   9   9       10.28       13.75      8.40 o 
   4   9   9        4.15        8.56      7.88 o 
 -12  10   9       36.64       27.55     19.43 o 
 -11  10   9       70.78       45.75     17.50 o 
 -10  10   9       56.51       44.22      9.30 o 
  -9  10   9       12.75        9.83      4.57 o 
  -8  10   9       80.35       86.78     19.92 o 
  -7  10   9        0.55        9.65      5.16 o 
  -6  10   9       25.05       27.23      4.32 o 
  -5  10   9       17.08       15.40      3.75 o 
  -4  10   9       12.96       13.41      3.41 o 
  -3  10   9        8.38        7.18      3.69 o 
  -2  10   9      298.96      279.43     11.55 o 
  -1  10   9       35.27       32.12      8.68 o 
   0  10   9       23.20       21.48      5.82 o 
   1  10   9      183.43      207.84     11.27 o 
   2  10   9       27.40       36.01      8.51 o 
   3  10   9        0.26        5.85      9.56 o 
   4  10   9        6.25        6.32      5.37 o 
 -12  11   9        0.03       -5.43      7.89 o 
 -11  11   9       11.15       14.20      7.19 o 
 -10  11   9       15.84        8.06      4.97 o 
  -9  11   9        1.76        2.75      5.61 o 
  -8  11   9       79.30       68.88     12.85 o 
  -7  11   9      638.39      605.25     18.48 o 
  -6  11   9      672.17      667.46     11.91 o 
  -5  11   9      168.33      137.70     18.14 o 
  -4  11   9       43.93       34.18      7.49 o 
  -3  11   9      272.38      251.14     11.64 o 
  -2  11   9      434.91      440.17     15.53 o 
  -1  11   9      196.92      194.51     15.65 o 
   0  11   9        4.67        5.62      4.56 o 
   1  11   9      207.51      210.54     13.43 o 
   2  11   9       20.37       14.89      4.76 o 
   3  11   9       36.91       28.94     18.28 o 
 -11  12   9       47.80       32.78     11.12 o 
 -10  12   9        0.17        8.48      5.89 o 
  -9  12   9       39.12       43.94      8.70 o 
  -8  12   9       39.41       33.92      8.20 o 
  -7  12   9      390.66      428.47     30.74 o 
  -6  12   9       23.72       18.05      4.26 o 
  -5  12   9       25.60       17.63      4.39 o 
  -4  12   9       54.45       54.07     11.39 o 
  -3  12   9       50.68       40.26      8.41 o 
  -2  12   9       60.00       44.65     10.02 o 
  -1  12   9      130.78      134.24     13.43 o 
   0  12   9      149.28      113.20     12.64 o 
   1  12   9       57.58       45.38     13.67 o 
   2  12   9       48.85       36.89     11.97 o 
   3  12   9      102.74       88.59     28.43 o 
 -11  13   9      104.96       84.67     29.50 o 
 -10  13   9       23.47       18.04      6.18 o 
  -9  13   9        0.91        2.00      4.20 o 
  -8  13   9       10.55       10.85      4.04 o 
  -7  13   9      367.83      371.54     21.61 o 
  -6  13   9       14.08       10.04      3.25 o 
  -5  13   9        0.85        5.38      4.43 o 
  -4  13   9      258.33      237.23     10.27 o 
  -3  13   9        5.82        6.44      3.18 o 
  -2  13   9      141.81      143.79     23.68 o 
  -1  13   9      282.08      320.04     12.17 o 
   0  13   9       36.37       28.16      8.24 o 
   1  13   9        2.53       14.18      5.61 o 
   2  13   9      117.74       87.57     36.22 o 
   3  13   9       24.99       23.82      6.44 o 
 -11  14   9        1.75        3.52      6.07 o 
 -10  14   9        4.25        5.77      5.16 o 
  -9  14   9      234.39      227.45     17.61 o 
  -8  14   9      125.22      112.84     20.01 o 
  -7  14   9       47.53       37.30      8.95 o 
  -6  14   9       79.71       62.89     14.20 o 
  -5  14   9        1.27        8.52      3.15 o 
  -4  14   9       38.35       23.62      5.51 o 
  -3  14   9        1.16        7.72      4.65 o 
  -2  14   9        7.57        8.66      4.97 o 
  -1  14   9       96.89       80.82     17.05 o 
   0  14   9       36.66       24.79      7.22 o 
   1  14   9       11.60       15.51      5.55 o 
   2  14   9      107.43       82.95     28.34 o 
 -10  15   9       51.30       34.30     14.84 o 
  -9  15   9       50.15       67.28     15.49 o 
  -8  15   9      570.03      591.59     28.89 o 
  -7  15   9        6.90        7.13      3.81 o 
  -6  15   9      127.45      122.30     26.32 o 
  -5  15   9       12.06       17.77      4.66 o 
  -4  15   9        0.01        4.40      3.43 o 
  -3  15   9        1.06        4.50      5.00 o 
  -2  15   9        4.79       10.52      4.40 o 
  -1  15   9       57.67       42.74     13.39 o 
   0  15   9        0.49       -0.65      5.76 o 
   1  15   9      211.02      205.20     18.27 o 
   2  15   9      139.82      112.09     32.98 o 
 -10  16   9       11.61       10.10      6.75 o 
  -9  16   9      119.29       82.82     27.29 o 
  -8  16   9       86.63       59.78     17.59 o 
  -7  16   9      105.65       83.01     24.01 o 
  -6  16   9        3.36        5.51      4.96 o 
  -5  16   9        0.01        6.94      3.31 o 
  -4  16   9        0.20        4.47      3.50 o 
  -3  16   9       47.72       40.53      9.78 o 
  -2  16   9        5.43       15.67      5.97 o 
  -1  16   9       28.67       33.55      7.29 o 
   0  16   9      321.36      336.81     15.18 o 
   1  16   9      150.69      119.64     39.66 o 
  -9  17   9        5.12        8.26      4.51 o 
  -8  17   9        2.17        9.06      4.51 o 
  -7  17   9       34.93       33.71      7.64 o 
  -6  17   9        0.66        6.51      6.13 o 
  -5  17   9        6.32        8.70      3.90 o 
  -4  17   9       30.14       20.55      8.72 o 
  -3  17   9       58.25       46.81     14.66 o 
  -2  17   9       36.43       39.73      9.71 o 
  -1  17   9        4.37       12.43      4.35 o 
   0  17   9      223.80      227.60     20.29 o 
   1  17   9      162.55      158.49     30.28 o 
  -8  18   9        0.00        6.02      5.01 o 
  -7  18   9       41.88       34.35     13.40 o 
  -6  18   9       12.56       11.15      4.78 o 
  -5  18   9       30.36       17.49      7.47 o 
  -4  18   9        0.01        6.63      4.45 o 
  -3  18   9       12.34       11.85      5.01 o 
  -2  18   9        0.15        4.20      6.73 o 
  -1  18   9        1.23        5.38      4.70 o 
   0  18   9       96.18       66.38     19.61 o 
  -7  19   9       81.55       67.71     24.63 o 
  -6  19   9       63.91       49.53     19.07 o 
  -5  19   9       26.71       28.05      9.97 o 
  -4  19   9       58.40       50.54     15.15 o 
  -3  19   9        5.25        3.53      4.21 o 
  -2  19   9       33.56       25.61      9.56 o 
  -1  19   9      343.60      392.81     21.37 o 
  -6  20   9       14.42       14.09      4.61 o 
  -5  20   9      189.67      213.91     15.39 o 
  -4  20   9       22.58       15.66      6.38 o 
  -3  20   9        1.13        6.17      4.15 o 
  -2  20   9       17.71       17.04      6.23 o 
 -13   0  10      393.35      419.10     27.13 o 
 -12   0  10       56.86       40.00     15.54 o 
 -11   0  10       21.57       17.59     10.31 o 
 -10   0  10       98.50       60.97     27.83 o 
  -9   0  10        0.72        7.12      9.45 o 
  -8   0  10      742.26      755.43     26.23 o 
  -7   0  10      129.97      116.48     25.97 o 
  -6   0  10       99.62      117.96     28.96 o 
  -5   0  10       59.43       75.59     23.45 o 
  -4   0  10       15.92       25.97     11.27 o 
  -3   0  10        5.01       10.27      3.11 o 
  -2   0  10        7.50       11.22      3.51 o 
  -1   0  10       24.46       34.14     10.18 o 
   0   0  10       55.01       49.31     14.09 o 
   1   0  10      111.23      191.21     64.98 o 
   2   0  10       81.71       66.72     24.43 o 
   3   0  10        6.31       10.61      6.01 o 
   4   0  10        2.73        0.33     13.57 o 
 -13   1  10       22.85       14.26      4.58 o 
 -12   1  10       24.88       25.30      7.33 o 
 -11   1  10       14.27       15.77      4.64 o 
 -10   1  10        1.35        7.32      5.23 o 
  -9   1  10      127.31      118.89     21.87 o 
  -8   1  10       12.47       11.60      4.43 o 
  -7   1  10       38.61       34.73      7.52 o 
  -6   1  10      126.69      125.04     21.54 o 
  -5   1  10       93.29       82.27      9.47 o 
  -4   1  10      174.99      202.64      9.57 o 
  -3   1  10        2.17        3.60      2.55 o 
  -2   1  10       33.30       37.94      6.19 o 
  -1   1  10       31.65       35.30      7.22 o 
   0   1  10      329.52      341.96     41.40 o 
   1   1  10        0.97       13.04      5.02 o 
   2   1  10       16.62       19.92      5.89 o 
   3   1  10        3.14       13.12      6.16 o 
   4   1  10        0.02        7.24     11.56 o 
 -13   2  10       88.41       71.50     22.11 o 
 -12   2  10       17.25       18.41      4.80 o 
 -11   2  10        6.12       17.56      6.95 o 
 -10   2  10       29.20       22.82      7.23 o 
  -9   2  10      256.05      240.88     11.96 o 
  -8   2  10       31.71       39.31      9.06 o 
  -7   2  10        0.04       -4.39      6.25 o 
  -6   2  10       71.58       80.88     15.45 o 
  -5   2  10       33.89       52.19      7.74 o 
  -4   2  10       75.25       85.45     12.61 o 
  -3   2  10       20.80       15.13      2.89 o 
  -2   2  10       20.08       18.95      3.72 o 
  -1   2  10        1.10        6.46      2.76 o 
   0   2  10      104.47      115.02     22.98 o 
   1   2  10        0.49        3.08      5.28 o 
   2   2  10       14.85       14.88      6.48 o 
   3   2  10       17.83       14.80      5.52 o 
   4   2  10      224.26      255.00     41.88 o 
 -13   3  10       44.90       40.62     14.81 o 
 -12   3  10        0.10        2.78      4.63 o 
 -11   3  10       38.80       39.38     10.06 o 
 -10   3  10      128.88       98.76     22.92 o 
  -9   3  10      269.70      283.23     12.64 o 
  -8   3  10       40.09       39.09      8.02 o 
  -7   3  10       90.03       89.10     13.37 o 
  -6   3  10       23.86       19.36      5.78 o 
  -5   3  10        3.89       16.76      4.08 o 
  -4   3  10        3.51       11.18      3.69 o 
  -3   3  10      213.31      202.96     11.48 o 
  -2   3  10      210.64      198.00      9.68 o 
  -1   3  10        4.75       10.10      3.01 o 
   0   3  10       24.94       25.21      7.12 o 
   1   3  10       12.27       12.74      4.91 o 
   2   3  10       21.37       18.35      5.30 o 
   3   3  10       69.65       51.31     21.59 o 
   4   3  10      348.26      510.99     74.29 o 
 -13   4  10       64.49       37.89     14.23 o 
 -12   4  10        3.16        7.71      4.60 o 
 -11   4  10        8.97       11.81      4.72 o 
 -10   4  10       96.29       96.84     19.05 o 
  -9   4  10      453.95      457.68     14.73 o 
  -8   4  10        8.77       15.59      5.22 o 
  -7   4  10        5.64        4.01      3.51 o 
  -6   4  10        5.13       12.24      5.48 o 
  -5   4  10       16.52       10.29      2.62 o 
  -4   4  10       23.47       32.80      4.56 o 
  -3   4  10      217.81      221.31     12.68 o 
  -2   4  10       21.70       25.32      5.01 o 
  -1   4  10      113.91      123.32     13.46 o 
   0   4  10      203.47      248.79     14.16 o 
   1   4  10      153.58      144.22     31.43 o 
   2   4  10       58.92       45.83     12.18 o 
   3   4  10      218.29      258.51     27.19 o 
   4   4  10      225.60      157.01     85.59 o 
 -12   5  10       19.95       14.24      4.99 o 
 -11   5  10       22.30       35.01     12.30 o 
 -10   5  10        5.55        7.10      4.32 o 
  -9   5  10        3.37        6.59      4.30 o 
  -8   5  10        0.23        4.90      5.80 o 
  -7   5  10       31.43       29.54      5.34 o 
  -6   5  10       99.54      111.59      8.87 o 
  -5   5  10       52.29       62.54      9.48 o 
  -4   5  10       25.29       37.82      6.23 o 
  -3   5  10      151.46      130.36     13.12 o 
  -2   5  10      236.92      221.50     26.26 o 
  -1   5  10       94.08       80.80     12.32 o 
   0   5  10       96.77      112.37     13.92 o 
   1   5  10        1.22        9.67      3.94 o 
   2   5  10       31.77       35.71      9.34 o 
   3   5  10        1.22        9.97      4.74 o 
 -12   6  10        7.33        7.16      4.23 o 
 -11   6  10        9.88        6.54      4.22 o 
 -10   6  10       15.18       22.03      5.55 o 
  -9   6  10       74.22       57.07     15.00 o 
  -8   6  10       51.90       40.98     12.71 o 
  -7   6  10      114.24      109.44     19.42 o 
  -6   6  10      375.49      336.58     18.25 o 
  -5   6  10       63.09       67.63      8.99 o 
  -4   6  10       29.91       34.34      6.53 o 
  -3   6  10        3.66        7.37      3.30 o 
  -2   6  10      957.28      957.56     18.49 o 
  -1   6  10      117.02      113.49     11.91 o 
   0   6  10       20.70       13.02      5.16 o 
   1   6  10       13.21       13.12      5.36 o 
   2   6  10        0.56        4.42      5.46 o 
   3   6  10       31.53       42.70     13.19 o 
 -12   7  10       66.19       46.41     21.60 o 
 -11   7  10       12.23        5.35      5.77 o 
 -10   7  10        5.84        5.43      4.89 o 
  -9   7  10        0.00       10.76      6.31 o 
  -8   7  10       20.41       12.63      6.61 o 
  -7   7  10      170.13      189.08     17.71 o 
  -6   7  10        6.08        6.67      3.06 o 
  -5   7  10        0.90        4.27      3.16 o 
  -4   7  10        2.05        9.17      3.80 o 
  -3   7  10      221.77      204.59     10.62 o 
  -2   7  10      751.44      768.56     15.22 o 
  -1   7  10        7.43       12.18      4.37 o 
   0   7  10       85.44       65.20     16.21 o 
   1   7  10       42.35       44.00     15.87 o 
   2   7  10       25.17       29.05     10.85 o 
   3   7  10      109.76       73.64     46.02 o 
 -12   8  10       25.49       21.63     10.57 o 
 -11   8  10       85.63       59.42     18.37 o 
 -10   8  10       10.44       13.68      4.93 o 
  -9   8  10        4.25        5.16      4.36 o 
  -8   8  10        2.09       11.02      5.13 o 
  -7   8  10       69.33       67.64     14.40 o 
  -6   8  10      124.36       98.99     16.98 o 
  -5   8  10      283.99      265.83     12.34 o 
  -4   8  10       16.91       12.72      3.11 o 
  -3   8  10        0.80        6.00      3.49 o 
  -2   8  10        4.36       10.97      4.37 o 
  -1   8  10       41.39       37.64      8.70 o 
   0   8  10       47.28       41.86     10.69 o 
   1   8  10       25.67       20.65      6.55 o 
   2   8  10       23.84       22.75      9.03 o 
   3   8  10       57.08       46.08     32.92 o 
 -12   9  10        0.74        6.51      6.75 o 
 -11   9  10        1.16        7.71      4.58 o 
 -10   9  10        9.11       17.39      4.55 o 
  -9   9  10        5.86        5.96      3.65 o 
  -8   9  10       84.98       79.69     15.75 o 
  -7   9  10      198.74      189.93     29.72 o 
  -6   9  10      362.23      368.88     10.97 o 
  -5   9  10        9.74       16.54      5.26 o 
  -4   9  10        0.01        4.19      3.78 o 
  -3   9  10       23.53       33.09      8.08 o 
  -2   9  10        0.62        4.29      3.57 o 
  -1   9  10       40.12       27.55      8.47 o 
   0   9  10       11.54        7.73      4.81 o 
   1   9  10        0.40       10.43      4.29 o 
   2   9  10        4.05       13.96      8.58 o 
   3   9  10       37.38       25.34     11.37 o 
 -11  10  10        1.54        7.25      4.91 o 
 -10  10  10       19.67       15.90      6.64 o 
  -9  10  10        7.46        8.68      3.10 o 
  -8  10  10      193.77      187.38     27.07 o 
  -7  10  10      268.96      256.86     28.25 o 
  -6  10  10        5.43        9.51      2.88 o 
  -5  10  10        0.81        4.10      3.68 o 
  -4  10  10      125.80      133.85     10.57 o 
  -3  10  10       41.92       34.11      7.02 o 
  -2  10  10       50.08       40.91      9.83 o 
  -1  10  10        0.96        9.32      6.95 o 
   0  10  10       23.27       28.87      9.20 o 
   1  10  10       12.67       11.99      4.54 o 
   2  10  10       11.81       15.92      9.46 o 
 -11  11  10        0.75        5.95      4.17 o 
 -10  11  10       18.10       15.30      6.25 o 
  -9  11  10        9.09       10.85      6.57 o 
  -8  11  10      139.75      145.51     25.28 o 
  -7  11  10       19.02       13.72      4.67 o 
  -6  11  10      160.95      155.12     26.96 o 
  -5  11  10        0.09        4.84      2.84 o 
  -4  11  10       23.27       14.96      4.39 o 
  -3  11  10      105.43       87.13     16.87 o 
  -2  11  10       47.28       42.71     12.41 o 
  -1  11  10       20.96       12.60      4.59 o 
   0  11  10        1.57        5.15      4.27 o 
   1  11  10       14.36       11.53      3.91 o 
   2  11  10        8.91        5.67      7.99 o 
 -11  12  10       45.51       33.94     13.30 o 
 -10  12  10        3.56       12.42      5.07 o 
  -9  12  10      232.38      267.94     22.47 o 
  -8  12  10       31.58       27.02      7.20 o 
  -7  12  10      105.23      108.32     22.43 o 
  -6  12  10       38.35       26.24      6.31 o 
  -5  12  10       63.43       67.22     12.42 o 
  -4  12  10       42.53       34.18      7.40 o 
  -3  12  10      104.16       71.27     18.51 o 
  -2  12  10       21.65       11.80      4.47 o 
  -1  12  10       41.08       31.49      9.34 o 
   0  12  10      206.80      202.02     30.88 o 
   1  12  10        0.17        3.50      6.07 o 
   2  12  10       21.10       15.43      9.76 o 
 -10  13  10       10.64       12.38      6.45 o 
  -9  13  10      219.18      224.11     18.77 o 
  -8  13  10       24.28       18.06      6.77 o 
  -7  13  10       52.52       45.35     10.43 o 
  -6  13  10        6.90        9.25      5.58 o 
  -5  13  10        2.43        4.94      3.56 o 
  -4  13  10       84.63       72.08     17.07 o 
  -3  13  10      160.67      161.82     28.54 o 
  -2  13  10        8.12       10.92      5.02 o 
  -1  13  10        0.08        7.91      3.92 o 
   0  13  10      224.18      223.65     13.92 o 
   1  13  10        1.59        6.95      4.63 o 
 -10  14  10        0.16        4.19      5.30 o 
  -9  14  10        0.43        4.07      6.17 o 
  -8  14  10        1.20       12.73      7.32 o 
  -7  14  10      369.18      347.38     15.44 o 
  -6  14  10        0.08        3.49      6.29 o 
  -5  14  10        1.46        6.73      4.28 o 
  -4  14  10       26.03       21.24      6.47 o 
  -3  14  10        0.00        8.11      4.58 o 
  -2  14  10       19.83       28.23      8.41 o 
  -1  14  10       10.42        8.04      6.53 o 
   0  14  10       91.00       91.39     19.09 o 
   1  14  10       10.20       16.13      6.97 o 
  -9  15  10       20.69       14.93      5.48 o 
  -8  15  10      413.56      492.99     20.02 o 
  -7  15  10        0.08        7.97      5.36 o 
  -6  15  10        2.22       10.77      4.57 o 
  -5  15  10       68.96       54.98     14.65 o 
  -4  15  10       23.81       18.14      6.77 o 
  -3  15  10        3.06       10.49      5.45 o 
  -2  15  10        8.25        6.04      5.05 o 
  -1  15  10       20.10       20.35      5.24 o 
   0  15  10       26.50       29.09     10.26 o 
  -9  16  10       27.79       26.08      8.79 o 
  -8  16  10      664.43      818.68     50.77 o 
  -7  16  10       49.08       44.00     15.45 o 
  -6  16  10       28.16       23.24      8.15 o 
  -5  16  10        5.91       11.57      6.56 o 
  -4  16  10        1.10       -1.17      6.32 o 
  -3  16  10        2.53        7.26      4.30 o 
  -2  16  10        3.12        9.25      4.50 o 
  -1  16  10        6.98       11.71      4.25 o 
   0  16  10        0.09        5.69      4.26 o 
  -8  17  10        0.83       -1.13      5.34 o 
  -7  17  10        0.22        6.93      4.76 o 
  -6  17  10       34.05       29.16     10.50 o 
  -5  17  10       43.66       33.82     12.18 o 
  -4  17  10       27.89       24.26      7.40 o 
  -3  17  10       38.16       32.32     11.55 o 
  -2  17  10       34.35       25.58      7.43 o 
  -1  17  10        1.41        6.96      4.40 o 
  -7  18  10        7.09       11.75      5.68 o 
  -6  18  10       19.65       21.87      5.72 o 
  -5  18  10       37.70       26.20     10.98 o 
  -4  18  10       18.48       14.21      5.86 o 
  -3  18  10       59.36       42.11     13.75 o 
  -2  18  10       10.64        9.06      4.92 o 
  -5  19  10       13.42        9.77      7.02 o 
  -4  19  10       10.00       14.46      7.98 o 
 -12   1  11        3.33        7.32      3.91 o 
 -11   1  11        3.90       10.32      5.21 o 
 -10   1  11        3.04        5.45      5.24 o 
  -9   1  11      131.71       97.59     22.68 o 
  -8   1  11        0.15       11.28      4.09 o 
  -7   1  11       53.43       42.73      8.14 o 
  -6   1  11        5.70        9.48      4.97 o 
  -5   1  11       81.66       89.51     10.54 o 
  -4   1  11        8.40       13.30      3.83 o 
  -3   1  11        0.02        6.67      3.11 o 
  -2   1  11       29.78       42.54      7.62 o 
  -1   1  11        0.08        2.94      7.99 o 
   0   1  11      102.56       97.53     15.87 o 
   1   1  11       11.14        9.53      6.40 o 
   2   1  11       73.55       46.66     12.22 o 
 -12   2  11       17.14       20.46      5.83 o 
 -11   2  11        9.10       13.03      5.28 o 
 -10   2  11       32.52       27.37      8.83 o 
  -9   2  11       79.63       57.10     14.42 o 
  -8   2  11       55.31       54.59     12.24 o 
  -7   2  11       18.54       30.51      8.23 o 
  -6   2  11        9.91       10.85      4.47 o 
  -5   2  11       92.38      133.13     11.70 o 
  -4   2  11        0.05        4.39      3.42 o 
  -3   2  11        1.57        6.75      3.02 o 
  -2   2  11        9.48       16.93      4.54 o 
  -1   2  11       47.86       48.74     14.48 o 
   0   2  11       98.82       81.66     22.27 o 
   1   2  11       45.92       30.13      8.60 o 
   2   2  11       31.89       17.19      7.04 o 
 -12   3  11       66.73       47.34     14.66 o 
 -11   3  11       21.53       21.10      6.93 o 
 -10   3  11       51.42       51.19     11.98 o 
  -9   3  11        3.78       11.81      7.18 o 
  -8   3  11       82.86       72.99     13.95 o 
  -7   3  11       48.31       41.65      9.65 o 
  -6   3  11      185.39      145.99     27.77 o 
  -5   3  11       22.99       26.92      6.72 o 
  -4   3  11       14.73       13.27      3.20 o 
  -3   3  11        6.19        9.64      3.43 o 
  -2   3  11      553.84      615.58     13.41 o 
  -1   3  11       11.85        4.52      3.98 o 
   0   3  11      128.73      102.04     25.37 o 
   1   3  11        3.97       12.34      5.51 o 
   2   3  11       30.98       26.31      7.23 o 
 -12   4  11        2.84        8.98      5.10 o 
 -11   4  11        0.96        7.52      5.39 o 
 -10   4  11       41.65       44.05      7.79 o 
  -9   4  11        3.74        0.23      5.76 o 
  -8   4  11       70.52       59.98     11.23 o 
  -7   4  11        5.42        7.86      5.21 o 
  -6   4  11      243.38      259.85     12.97 o 
  -5   4  11        0.95        7.15      2.76 o 
  -4   4  11        1.64        7.01      2.54 o 
  -3   4  11      226.16      233.28     23.94 o 
  -2   4  11      191.82      214.93     21.87 o 
  -1   4  11      352.91      376.67     16.00 o 
   0   4  11       14.68       13.54      7.83 o 
   1   4  11       30.24       22.32      6.02 o 
   2   4  11       80.69       49.60     16.41 o 
 -12   5  11        0.70        6.78      5.10 o 
 -11   5  11        2.71        3.51      4.84 o 
 -10   5  11        0.00        2.11      4.47 o 
  -9   5  11      124.31      113.58     16.88 o 
  -8   5  11      118.24      113.17     21.17 o 
  -7   5  11      242.28      259.25     12.24 o 
  -6   5  11       79.06       59.85     11.73 o 
  -5   5  11      225.23      211.45     11.64 o 
  -4   5  11      189.32      123.79     18.19 o 
  -3   5  11       56.71       43.64     10.47 o 
  -2   5  11        9.06        9.37      4.73 o 
  -1   5  11      173.79      161.69     19.43 o 
   0   5  11      141.28      129.47     36.55 o 
   1   5  11      109.71       97.06     20.14 o 
   2   5  11        4.70       -0.24      7.19 o 
 -12   6  11        7.04       10.34      4.98 o 
 -11   6  11        8.39        3.54      6.75 o 
 -10   6  11      108.03       61.88     20.47 o 
  -9   6  11       72.57       61.92     14.34 o 
  -8   6  11      382.45      466.28     21.09 o 
  -7   6  11      237.23      201.72     14.86 o 
  -6   6  11        5.15        6.41      2.48 o 
  -5   6  11        1.73        6.73      3.47 o 
  -4   6  11      102.07       64.19     14.96 o 
  -3   6  11      170.96      164.54     17.12 o 
  -2   6  11      187.11      152.09     22.25 o 
  -1   6  11      343.06      335.26     16.13 o 
   0   6  11      269.17      267.40     24.85 o 
   1   6  11        3.27        7.00      5.90 o 
   2   6  11        2.06       11.35      6.37 o 
 -12   7  11        0.24        2.89      8.60 o 
 -11   7  11       68.55       58.06     11.20 o 
 -10   7  11        5.13       12.60      5.21 o 
  -9   7  11        3.69       10.01      4.80 o 
  -8   7  11       45.69       29.21      7.31 o 
  -7   7  11       18.23       18.18      4.89 o 
  -6   7  11        1.76        8.50      4.25 o 
  -5   7  11       87.54       82.75     15.10 o 
  -4   7  11        7.20        9.79      3.90 o 
  -3   7  11       33.69       35.85      7.78 o 
  -2   7  11       12.38       13.29      4.37 o 
  -1   7  11       16.34       26.27      8.21 o 
   0   7  11       54.27       43.95     12.82 o 
   1   7  11        1.94        2.87      6.50 o 
   2   7  11       26.96       28.71     14.54 o 
 -11   8  11       49.78       38.30     10.69 o 
 -10   8  11       23.74       20.97      6.43 o 
  -9   8  11       67.29       65.68     14.00 o 
  -8   8  11       67.36       65.96     17.26 o 
  -7   8  11      229.46      256.04     14.87 o 
  -6   8  11        4.39        8.45      3.90 o 
  -5   8  11        2.59       10.98      3.35 o 
  -4   8  11      104.52       71.15     15.56 o 
  -3   8  11       99.46       98.34     17.97 o 
  -2   8  11       54.21       45.15     10.84 o 
  -1   8  11       13.65       19.40      6.60 o 
   0   8  11        8.99       12.45      5.54 o 
   1   8  11       17.76       17.25      7.01 o 
 -11   9  11        4.17        3.56      4.65 o 
 -10   9  11        0.91        9.36      5.58 o 
  -9   9  11       17.35       24.70      4.92 o 
  -8   9  11       66.15       62.26     11.86 o 
  -7   9  11      163.95      186.08     20.92 o 
  -6   9  11      109.22       97.35     20.68 o 
  -5   9  11        3.84        7.77      3.15 o 
  -4   9  11       59.07       62.64     15.35 o 
  -3   9  11      278.65      242.32     20.47 o 
  -2   9  11       10.07       15.73      6.74 o 
  -1   9  11        2.60        6.52      3.91 o 
   0   9  11       11.49        7.78      6.59 o 
   1   9  11        3.22        5.74      5.86 o 
 -11  10  11        7.36       11.75      4.07 o 
 -10  10  11        0.04        6.52      3.78 o 
  -9  10  11       64.30       45.86     12.59 o 
  -8  10  11        1.48       11.60      4.06 o 
  -7  10  11       44.15       50.07      8.98 o 
  -6  10  11       27.03       25.80      6.97 o 
  -5  10  11        7.36       13.70      4.94 o 
  -4  10  11        0.19        6.78      3.39 o 
  -3  10  11        1.55        6.01      3.49 o 
  -2  10  11       29.56       32.40      9.58 o 
  -1  10  11        0.37        5.59      3.98 o 
   0  10  11       89.91       71.39     23.41 o 
   1  10  11       15.03        8.99      7.42 o 
 -10  11  11        4.06        7.93      7.30 o 
  -9  11  11      124.21       95.07     24.21 o 
  -8  11  11      206.64      229.25     19.65 o 
  -7  11  11       12.74       15.69      5.86 o 
  -6  11  11       27.92       22.24      4.67 o 
  -5  11  11       56.17       44.63     12.14 o 
  -4  11  11        5.39       13.10      4.49 o 
  -3  11  11       69.45       48.27     14.48 o 
  -2  11  11        1.12        8.29      4.02 o 
  -1  11  11       30.50       18.59      8.41 o 
   0  11  11       14.65        8.60      4.26 o 
   1  11  11       83.63       54.74     25.78 o 
 -10  12  11       37.94       30.45      9.54 o 
  -9  12  11        9.09        6.99      6.59 o 
  -8  12  11       78.72       51.56     13.25 o 
  -7  12  11       13.00       12.66      4.92 o 
  -6  12  11       87.80       69.48     21.98 o 
  -5  12  11        7.40       12.33      7.99 o 
  -4  12  11       39.44       19.70      7.52 o 
  -3  12  11        5.16       11.11      6.19 o 
  -2  12  11       81.31       69.45     27.47 o 
  -1  12  11       12.28       11.67      4.79 o 
   0  12  11        2.79        8.01      3.41 o 
 -10  13  11       50.34       24.92      7.95 o 
  -9  13  11      183.91      189.71     29.66 o 
  -8  13  11        0.10        9.47      5.20 o 
  -7  13  11        5.23        3.27      5.46 o 
  -6  13  11       16.40       14.87      5.53 o 
  -5  13  11       40.91       45.22     12.18 o 
  -4  13  11        5.21       10.21      4.13 o 
  -3  13  11       22.54       20.50      7.11 o 
  -2  13  11        0.26        4.44      6.09 o 
  -1  13  11       24.14       16.08      6.52 o 
   0  13  11        0.76        9.28      4.78 o 
  -9  14  11       92.83       59.25     19.09 o 
  -8  14  11        0.36        7.81      5.35 o 
  -7  14  11        2.13        3.46      5.46 o 
  -6  14  11        1.65        3.16      6.26 o 
  -5  14  11        0.93        7.55      6.88 o 
  -4  14  11        3.94       10.76      4.18 o 
  -3  14  11       19.66       16.80      7.27 o 
  -2  14  11       17.44       16.19      4.75 o 
  -1  14  11        2.94        9.02      3.50 o 
  -8  15  11        5.97       10.82      4.39 o 
  -7  15  11      185.15      174.04     18.24 o 
  -6  15  11       41.52       32.65      9.16 o 
  -5  15  11       19.10       14.88      8.88 o 
  -4  15  11       40.08       26.50      9.51 o 
  -3  15  11       83.50       44.88     18.85 o 
  -2  15  11        0.69        6.87      4.68 o 
  -7  16  11        0.03        8.11      5.76 o 
  -6  16  11        6.19        9.30      5.37 o 
  -5  16  11       34.03       24.25     11.76 o 
  -4  16  11       64.39       64.01     20.26 o 
  -3  16  11        7.24        6.68      5.41 o 
  -5  17  11        8.05       14.54      5.94 o 
 -12   0  12        5.07       11.48      9.89 o 
 -11   0  12        4.02        4.52      6.78 o 
 -10   0  12      106.44       73.45     36.51 o 
  -9   0  12      147.85      191.12     29.44 o 
  -8   0  12       31.22       49.55     13.97 o 
  -7   0  12      101.99       74.86     25.80 o 
  -6   0  12        2.49        6.08      5.11 o 
  -5   0  12       24.78       16.70      7.45 o 
  -4   0  12        7.22        6.51      4.49 o 
  -3   0  12      108.67      120.61     41.57 o 
  -2   0  12        1.34        5.12      7.09 o 
  -1   0  12       11.28       17.20      5.63 o 
   0   0  12      213.46      260.61     82.94 o 
   1   0  12       30.48       11.62      8.07 o 
 -12   1  12        0.27        5.92      5.76 o 
 -11   1  12       10.14       10.80      5.84 o 
 -10   1  12       13.90       15.98      6.33 o 
  -9   1  12        0.44        4.92      5.40 o 
  -8   1  12        1.80        1.91      5.64 o 
  -7   1  12      125.43      119.61     15.45 o 
  -6   1  12       12.12       12.99      5.09 o 
  -5   1  12       42.01       30.39      6.94 o 
  -4   1  12       18.67       11.48      4.31 o 
  -3   1  12       13.77       18.77      5.29 o 
  -2   1  12        0.37        3.09      3.88 o 
  -1   1  12      222.18      236.43     21.90 o 
   0   1  12        0.18        6.67      5.22 o 
   1   1  12        8.99       10.81      4.58 o 
 -12   2  12       70.51       43.82     18.26 o 
 -11   2  12       30.09       24.53     10.02 o 
 -10   2  12       84.07       75.48     19.54 o 
  -9   2  12        9.01       10.36      4.49 o 
  -8   2  12        0.22        3.76      4.53 o 
  -7   2  12        0.60        7.88      5.01 o 
  -6   2  12        5.24        7.01      3.96 o 
  -5   2  12        8.74        3.04      3.48 o 
  -4   2  12        1.27        9.59      5.27 o 
  -3   2  12        0.21        4.47      9.28 o 
  -2   2  12       39.75       33.73     11.32 o 
  -1   2  12      574.75      721.03     25.64 o 
   0   2  12        0.68        6.92      6.42 o 
   1   2  12       35.63       31.60      9.93 o 
 -11   3  12       85.63       80.21     20.94 o 
 -10   3  12       12.28       14.92      4.96 o 
  -9   3  12      189.74      192.49     28.19 o 
  -8   3  12        8.93        8.71      4.86 o 
  -7   3  12      464.64      517.20     15.92 o 
  -6   3  12       28.51       27.82      8.43 o 
  -5   3  12       65.96       49.18     12.72 o 
  -4   3  12        2.00       11.71      5.31 o 
  -3   3  12       65.59       62.35     13.48 o 
  -2   3  12      125.27      107.05     26.02 o 
  -1   3  12      740.15      856.08     23.32 o 
   0   3  12       51.28       40.01     11.49 o 
   1   3  12        0.52        5.88      5.91 o 
 -11   4  12        7.72        7.42      5.85 o 
 -10   4  12       72.11       96.39     14.73 o 
  -9   4  12       20.30       14.90      6.57 o 
  -8   4  12       34.75       43.39     11.17 o 
  -7   4  12       22.65       20.35      7.13 o 
  -6   4  12       64.69       65.05     18.85 o 
  -5   4  12       26.87       22.96      5.37 o 
  -4   4  12       81.37       54.89     18.09 o 
  -3   4  12       53.77       44.00     10.87 o 
  -2   4  12      183.58      204.86     25.58 o 
  -1   4  12       30.70       30.14     13.19 o 
   0   4  12       15.24       16.10     10.38 o 
   1   4  12       12.63       16.55      5.11 o 
 -11   5  12       45.16       33.47     10.76 o 
 -10   5  12       12.00        9.67      5.78 o 
  -9   5  12        0.00        8.62      5.20 o 
  -8   5  12      263.74      297.17     24.07 o 
  -7   5  12       90.31       82.74     20.54 o 
  -6   5  12        8.42        5.92      4.25 o 
  -5   5  12       17.36       19.82      4.40 o 
  -4   5  12        5.57        8.32      3.95 o 
  -3   5  12        1.26        4.57      2.30 o 
  -2   5  12      122.61      126.27     31.22 o 
  -1   5  12       24.13       28.80     10.12 o 
   0   5  12       96.07       69.14     30.31 o 
 -11   6  12        0.51        3.65      5.68 o 
 -10   6  12       49.35       40.92     10.26 o 
  -9   6  12       78.94       54.54     15.08 o 
  -8   6  12      152.87      121.15     31.75 o 
  -7   6  12      543.07      579.02     22.67 o 
  -6   6  12       58.88       51.78     12.70 o 
  -5   6  12        1.31        6.33      3.78 o 
  -4   6  12       10.70        9.89      5.22 o 
  -3   6  12        3.33        9.87      5.16 o 
  -2   6  12        9.34       16.39      6.50 o 
  -1   6  12      134.86       94.89     36.94 o 
   0   6  12       24.09       12.34      8.52 o 
 -11   7  12        0.36        3.89      5.18 o 
 -10   7  12       44.59       35.76     10.94 o 
  -9   7  12       13.95        8.13      5.56 o 
  -8   7  12      234.52      256.45     18.60 o 
  -7   7  12      976.05     1069.42     35.31 o 
  -6   7  12       13.83       10.55      3.35 o 
  -5   7  12       34.81       30.10      9.62 o 
  -4   7  12       40.98       34.10      8.78 o 
  -3   7  12      101.85       96.13     23.94 o 
  -2   7  12       78.53       75.66     20.18 o 
  -1   7  12        8.55       11.77      6.41 o 
   0   7  12        8.20        9.52      6.66 o 
 -11   8  12        1.11       -4.50     11.92 o 
 -10   8  12        3.23        7.29      5.23 o 
  -9   8  12      182.49      141.65     23.65 o 
  -8   8  12       17.18       20.94      6.29 o 
  -7   8  12        1.05        5.28      9.65 o 
  -6   8  12        0.92        9.29      4.59 o 
  -5   8  12       45.37       37.12      8.21 o 
  -4   8  12        1.01        5.53      3.53 o 
  -3   8  12        7.59        6.51      5.16 o 
  -2   8  12        1.42        4.10      4.93 o 
  -1   8  12        5.62       15.50     10.10 o 
   0   8  12        0.62        4.93      6.81 o 
 -10   9  12        0.98        6.67      6.46 o 
  -9   9  12        3.01       13.12      4.89 o 
  -8   9  12       40.57       32.15      9.92 o 
  -7   9  12      216.24      266.84     24.94 o 
  -6   9  12        3.77        4.92      4.74 o 
  -5   9  12       26.88       23.39      6.42 o 
  -4   9  12        4.85        6.77      6.49 o 
  -3   9  12       58.79       53.52     15.48 o 
  -2   9  12      123.34      111.73     13.27 o 
  -1   9  12       18.27       20.03      7.30 o 
 -10  10  12        7.52        7.92      5.12 o 
  -9  10  12      105.30       69.85     16.58 o 
  -8  10  12       75.24       57.74     17.87 o 
  -7  10  12       16.26       16.59      5.22 o 
  -6  10  12       52.60       52.85     12.83 o 
  -5  10  12        8.21       16.75      7.50 o 
  -4  10  12        8.54        9.86      4.37 o 
  -3  10  12       48.69       49.47     13.61 o 
  -2  10  12       65.97       37.73     14.14 o 
  -1  10  12        2.70        4.08      5.35 o 
  -9  11  12       90.93       58.54     20.08 o 
  -8  11  12      126.80       90.87     27.23 o 
  -7  11  12        1.06        9.02      5.47 o 
  -6  11  12       28.58       35.93     12.14 o 
  -5  11  12        2.70        5.92      5.12 o 
  -4  11  12       22.26       22.94      6.55 o 
  -3  11  12       22.65       22.00      7.98 o 
  -2  11  12        6.64        8.49      5.04 o 
  -1  11  12        0.02       10.83      5.90 o 
  -9  12  12       19.67       10.76      6.56 o 
  -8  12  12      349.11      354.05     23.24 o 
  -7  12  12       81.78       68.30     24.96 o 
  -6  12  12       51.50       46.27     14.95 o 
  -5  12  12        4.73       26.54      9.15 o 
  -4  12  12      203.11      258.38     19.77 o 
  -3  12  12       76.59       49.43     18.40 o 
  -2  12  12       15.65        6.64      6.39 o 
  -8  13  12       10.02        5.80      7.21 o 
  -7  13  12       84.07       56.82     19.82 o 
  -6  13  12        0.72        2.23      6.36 o 
  -5  13  12       11.92       14.43      7.23 o 
  -4  13  12       11.13       28.77     13.16 o 
  -3  13  12       53.08       35.89     11.29 o 
  -7  14  12       46.40       44.22     11.24 o 
  -6  14  12       24.87       17.41      8.51 o 
  -5  14  12       27.69       21.53      8.17 o 
  -4  14  12       15.61       20.94     10.32 o 
 -11   1  13      488.95      591.97     44.19 o 
 -10   1  13       41.06       33.92     13.42 o 
  -9   1  13       22.85       18.40      9.80 o 
  -8   1  13       26.91       20.18      8.08 o 
  -7   1  13        1.16        9.63      4.22 o 
  -6   1  13        4.81        5.99      5.25 o 
  -5   1  13        2.93        4.60      5.82 o 
  -4   1  13       44.06       36.43     15.26 o 
  -3   1  13       36.80       31.75      9.45 o 
  -2   1  13       63.14       49.35     14.11 o 
  -1   1  13       44.07       32.11     11.58 o 
 -10   2  13        7.22        8.46      5.48 o 
  -9   2  13        2.70        7.44      4.78 o 
  -8   2  13       11.85       11.02      5.90 o 
  -7   2  13       15.73       23.68      8.62 o 
  -6   2  13        9.58        8.08      6.12 o 
  -5   2  13        0.51        7.13      4.03 o 
  -4   2  13        3.62        1.83      8.30 o 
  -3   2  13      376.09      485.79     24.17 o 
  -2   2  13       56.78       49.91     12.71 o 
  -1   2  13       13.55       23.33      9.05 o 
 -10   3  13        2.25       12.67      5.90 o 
  -9   3  13      459.45      590.84     24.08 o 
  -8   3  13       82.56       54.76     19.53 o 
  -7   3  13       45.79       38.69     11.50 o 
  -6   3  13        8.97       11.35      5.81 o 
  -5   3  13       32.54       27.05      9.50 o 
  -4   3  13       85.65       84.58     25.74 o 
  -3   3  13        6.15        9.57      7.50 o 
  -2   3  13        6.05       15.21      6.02 o 
  -1   3  13        1.10        6.56      5.51 o 
 -10   4  13      110.96       74.18     22.92 o 
  -9   4  13        5.98        3.67      4.21 o 
  -8   4  13      568.75      594.61     21.92 o 
  -7   4  13       17.62       19.96      8.09 o 
  -6   4  13       12.06       10.58      4.79 o 
  -5   4  13      126.45       81.36     34.53 o 
  -4   4  13      205.37      240.35     34.57 o 
  -3   4  13       79.05       74.38     24.56 o 
  -2   4  13        4.29        5.60      6.29 o 
  -1   4  13        0.06       10.02      7.73 o 
 -10   5  13       18.15       12.11      6.04 o 
  -9   5  13      146.07      146.22     22.52 o 
  -8   5  13        0.02       10.41      4.11 o 
  -7   5  13        8.42        6.65      6.76 o 
  -6   5  13       13.26       18.28      7.16 o 
  -5   5  13      125.82      123.87     28.32 o 
  -4   5  13      151.15      153.21     22.93 o 
  -3   5  13      326.80      364.10     23.26 o 
  -2   5  13       10.05       20.21      7.95 o 
 -10   6  13       42.17       36.60      8.58 o 
  -9   6  13      168.16      166.32     34.17 o 
  -8   6  13      105.89       53.68     20.28 o 
  -7   6  13        7.11       13.86      4.42 o 
  -6   6  13       41.36       28.30     11.91 o 
  -5   6  13       31.83       26.85     10.09 o 
  -4   6  13        0.63        7.10      3.32 o 
  -3   6  13       37.02       24.03      6.42 o 
  -2   6  13      352.10      419.46     27.69 o 
  -9   7  13        0.00        6.88      4.75 o 
  -8   7  13        0.62        5.35      5.76 o 
  -7   7  13       73.89       50.92     18.85 o 
  -6   7  13        0.06       12.83      6.70 o 
  -5   7  13       38.36       21.32      8.99 o 
  -4   7  13        2.99        7.75      4.92 o 
  -3   7  13      247.12      289.73     28.23 o 
  -2   7  13        1.05       12.51      5.23 o 
  -9   8  13      140.36      126.03     24.03 o 
  -8   8  13        4.84        7.14      3.74 o 
  -7   8  13       20.20       14.70      6.59 o 
  -6   8  13       12.81       11.55      8.31 o 
  -5   8  13      109.77       87.15     30.80 o 
  -4   8  13      246.62      299.83     19.28 o 
  -3   8  13       10.16       10.00      5.80 o 
  -9   9  13        1.68        7.42      6.21 o 
  -8   9  13      200.15      226.84     23.15 o 
  -7   9  13      147.63      107.09     32.73 o 
  -6   9  13       20.62       31.18      8.60 o 
  -5   9  13      201.22      283.06     57.20 o 
  -4   9  13        4.01        5.12      4.08 o 
  -3   9  13      238.92      241.93     54.18 o 
  -8  10  13        6.63        7.93      4.88 o 
  -7  10  13       14.03       14.14      6.45 o 
  -6  10  13        4.09       14.49      4.83 o 
  -5  10  13       99.70       76.37     31.10 o 
  -4  10  13        8.95        6.19      3.37 o 
  -7  11  13        0.46       14.57      8.00 o 
  -6  11  13        9.96        7.80      5.99 o 
  -5  11  13       71.31       55.29     24.59 o 
  -9   0  14       87.04       65.24     31.94 o 
  -8   0  14      110.42       62.99     35.95 o 
  -7   0  14      146.06       92.28     46.32 o 
  -6   0  14        0.86       -4.61     18.57 o 
  -5   0  14        7.23        5.16      9.34 o 
  -4   0  14       72.99       52.13     45.48 o 
  -9   1  14      464.13      518.45     30.73 o 
  -8   1  14       15.40        8.80      4.77 o 
  -7   1  14        3.06        6.24     10.02 o 
  -6   1  14        0.67       -5.77     19.77 o 
  -5   1  14       36.13       30.11     20.80 o 
  -4   1  14        1.02       12.81      6.95 o 
  -8   2  14       41.92       22.77     10.30 o 
  -7   2  14        9.47       16.09      7.22 o 
  -6   2  14      140.16      131.19     52.54 o 
  -5   2  14        1.66        8.40     10.27 o 
  -4   2  14      146.00      145.99     22.20 o 
  -8   3  14        1.58       12.44      5.28 o 
  -7   3  14       89.33       63.52     27.58 o 
  -6   3  14       23.64       20.58      7.51 o 
  -5   3  14       43.71       38.10     19.66 o 
  -4   3  14        2.27        3.87      3.10 o 
  -8   4  14       13.79       14.00      4.44 o 
  -7   4  14       20.35       18.18      9.29 o 
  -6   4  14        0.34        6.91      4.73 o 
  -5   4  14        0.50        4.18      6.91 o 
  -7   5  14       40.27       34.37     13.97 o 
  -6   5  14       40.53       24.12      9.92 o 
  -5   5  14       11.98       12.38     10.21 o 
  -6   6  14       78.76       27.63     33.07 o 
                                                 
